# Supplementary material for: NCES: A Cell-Specific Network-Augmented Essentiality Framework for Cancer Therapeutic Target Discovery
Source: Comput Struct Biotechnol J. 2026 Jul 17;35(1):0160. doi: 10.34133/csbj.0160 (PMC13376377; doi:10.34133/csbj.0160)
Supplement: Supplementary 1 — Figs. S1 to S5 Tables S1 to S11 [file csbj.0160.f1.zip]

Archive with 2 entries (2 files):
- NCES_supplement_Figure(S1-S5).docx
- NCES_supplement_Tables(S1-S11).xlsx
