# Supplementary material for: NCES: A Cell-Specific Network-Augmented Essentiality Framework for Cancer Therapeutic Target Discovery
Source: Comput Struct Biotechnol J. 2026 Jul 17;35(1):0160. doi: 10.34133/csbj.0160 (PMC13376377; doi:10.34133/csbj.0160)
Supplement: Supplementary 1 — Figs. S1 to S5 Tables S1 to S11 [file csbj.0160.f1.zip › NCES_supplement_Tables(S1-S11).xlsx]

## Sheet: author information
NCES: A Cell-Specific Network-Augmented Essentiality Framework for Cancer Therapeutic Target Discovery
Jinmyung Jung 1,* and Sunyong Yoo 2,3,*
1 Division of Data Science, College of Information and Communication Technology, The University of Suwon, Hwaseong 18323, Republic of Korea; jmjung@suwon.ac.kr
2 Department of ICT Convergence System Engineering, Chonnam National University, Gwangju 61005, Republic of Korea; syyoo@jnu.ac.kr
3 R&D Center, MATILO AI Inc., Gwangju, Republic of Korea
* Correspondence: jmjung@suwon.ac.kr (J.J.), syyoo@jnu.ac.kr (S.Y.).

## Sheet: Table_S1
Table S1: Cell line–to–cancer subtype mapping table
PC3	prostate cancer, prostate adenocarcinoma, prostatic carcinoma, prostate carcinoma (androgen-independent), advanced prostate cancer, hormone-refractory prostate cancer, androgen-independent prostate carcinoma, metastatic prostate cancer, castration-resistant prostate cancer, prostate malignant tumor,
A549	lung cancer, lung adenocarcinoma, non-small cell lung cancer, NSCLC, pulmonary carcinoma, alveolar basal epithelial carcinoma, lung carcinoma, bronchogenic carcinoma, human alveolar carcinoma, lung epithelial cancer,
A375	melanoma, malignant melanoma, skin cancer, cutaneous melanoma, melanocytic carcinoma, skin malignant melanoma, melanocytic tumor, skin carcinoma (melanoma type), dermal melanoma, cutaneous malignant melanoma,
MCF7	breast cancer, breast adenocarcinoma, breast carcinoma, mammary carcinoma, estrogen-receptor positive breast cancer, luminal A breast cancer, invasive ductal carcinoma, ER+ breast cancer, mammary adenocarcinoma, hormone-dependent breast cancer,
HT29	colon cancer, colorectal adenocarcinoma, colon carcinoma, colorectal cancer, large intestine carcinoma, intestinal adenocarcinoma, colon adenocarcinoma, colorectal malignant tumor, colonic carcinoma, intestinal carcinoma,
BICR6	head and neck cancer, tongue squamous cell carcinoma, oral cavity carcinoma, head and neck squamous cell carcinoma, HNSCC, oropharyngeal carcinoma, oral squamous carcinoma, head and neck carcinoma, oral epithelial cancer, tongue carcinoma,
U251MG	glioblastoma, glioblastoma multiforme, GBM, brain cancer, astrocytoma, high-grade glioma, malignant glioma, glioblastoma astrocytoma, brain glioma, cerebral glioblastoma,

## Sheet: Table_S2
Table S2: Gold standard gene sets derived from DrugBank and TTD
database	full name	cell line	N. of gene	genes
TTD	Therapeutic Traget Database	A549	227	[KIT, VTCN1, DRD2, LILRB1, CA4, TUBB1, SIGLEC15, NR3C1, CSF2, JAK2, EPHB4, CA1, TSPO, CDC25B, EGFR, BTK, ROR1, MET, LAG3, ITGA2, TLR3, RRM2, NFKB1, IL2, VEGFA, MUC1, GNRH1, HIF1A, AURKA, IDO1, TNFSF4, TGFB2, LCK, LDLR, HNMT, AMD1, MMP13, TNF, SPHK2, ESR1, HSPA9, BCL2L1, MARCKS, MMP9, CSF2RA, DLL3, TYMS, MYC, EPOR, RORC, PIK3CG, CDK2, FLT4, TPSAB1, CTLA4, HBA2, IL24, BRAF, STAT3, MDM2, PDF, TXN, E…
		A375	209	[LGALS3, KIT, VTCN1, LILRB1, CA4, TUBB1, NR3C1, CSF2, MLANA, JAK2, CA1, TSPO, EGFR, BTK, ROR1, MET, LAG3, ITGA2, TLR3, RRM2, NFKB1, IL2, VEGFA, MUC1, GNRH1, HIF1A, AURKA, IDO1, TNFSF4, TGFB2, LCK, TYR, HNMT, AMD1, MMP13, TNF, SPHK2, ESR1, HSPA9, BCL2L1, MMP9, CSF2RA, TYMS, MYC, EPOR, RORC, PIK3CG, CDK2, FLT4, TPSAB1, CTLA4, IL24, BRAF, STAT3, MDM2, PDF, TXN, ERBB4, PCYT1B, DHFR, GPC3, PRLR, IMPDH…
		BICR6	192	[KIT, VTCN1, LILRB1, CA4, TUBB1, NR3C1, CSF2, JAK2, CA1, TSPO, EGFR, BTK, ROR1, MET, ITGA2, TLR3, RRM2, NFKB1, VEGFA, MUC1, GNRH1, HIF1A, AURKA, IDO1, TNFSF4, LCK, HNMT, AMD1, MMP13, TNF, SPHK2, ESR1, HSPA9, BCL2L1, MMP9, CSF2RA, TYMS, MYC, EPOR, RORC, PIK3CG, CDK2, FLT4, TPSAB1, CTLA4, IL24, BRAF, STAT3, MDM2, PDF, TXN, ERBB4, PCYT1B, DHFR, GPC3, PRLR, IMPDH1, APP, DLL4, NTRK3, ABL1, TXNRD1, FGF…
		HT29	208	[KIT, VTCN1, LILRB1, CA4, FASN, TUBB1, SCN10A, NR3C1, CSF2, JAK2, CA1, TSPO, EGFR, BTK, ROR1, MET, ITGA2, TLR3, RRM2, NFKB1, VEGFA, MUC1, GNRH1, HIF1A, AURKA, IDO1, TNFSF4, TGFB2, LCK, HNMT, AMD1, MMP13, TNF, SPHK2, RNF43, ESR1, HSPA9, BCL2L1, MMP9, CSF2RA, TYMS, MYC, EPOR, ITGAV, RORC, PIK3CG, MKNK2, CDK2, FLT4, TPSAB1, CTLA4, IL24, BRAF, STAT3, MDM2, PDF, TXN, ERBB4, PCYT1B, DHFR, GPC3, PRLR, I…
		PC3	206	[KIT, VTCN1, LILRB1, CA4, TUBB1, EDNRA, NR3C1, CSF2, ADRA1A, CYP17A1, JAK2, CA1, TSPO, EGFR, BTK, ROR1, MET, ITGA2, TLR3, RRM2, NFKB1, VEGFA, MUC1, GNRH1, HIF1A, AURKA, IDO1, TNFSF4, LCK, HNMT, AMD1, MMP13, TNF, SPHK2, ESR1, HSPA9, BCL2L1, MMP9, CSF2RA, TYMS, MYC, TNFSF11, EPOR, RORC, PIK3CG, CDK2, FLT4, TPSAB1, CTLA4, IL24, BRAF, STAT3, MDM2, PDF, TXN, TLR2, ERBB4, PCYT1B, DHFR, GPC3, PRLR, IMPD…
		U251MG	206	[KIT, VTCN1, DRD2, EPAS1, LILRB1, CA4, FASN, TUBB1, NR3C1, CSF2, PRDX5, JAK2, EPHB4, CA1, TSPO, EGFR, BTK, ROR1, MET, ITGA2, TLR3, RRM2, PPP2CA, NFKB1, IL2, VEGFA, MUC1, GNRH1, HIF1A, AURKA, IDO1, TNFSF4, TGFB2, LCK, FAS, HNMT, AMD1, MMP13, TNF, SPHK2, ESR1, HSPA9, BCL2L1, ABAT, MMP9, CSF2RA, TYMS, MYC, EPOR, RORC, PIK3CG, CDK2, FLT4, TPSAB1, CTLA4, IL24, BRAF, STAT3, MDM2, PDF, TXN, ERBB4, DRD3,…
		MCF7	226	[KIT, VTCN1, LILRB1, CA4, TUBB1, NR3C1, CSF2, CYP17A1, JAK2, EEF2K, CA1, TSPO, CD3E, EGFR, BTK, ROR1, MET, ITGA2, TLR3, RRM2, NFKB1, VEGFA, MUC1, GNRH1, PLAU, NFKBIA, HIF1A, AURKA, IDO1, TNFSF4, LCK, ANGPT1, HNMT, AMD1, MMP13, TNF, SPHK2, ESR1, HSPA9, BCL2L1, MMP9, CSF2RA, TYMS, MYC, EPOR, RORC, PIK3CG, MKNK2, CDK2, FLT4, TPSAB1, CTLA4, IL24, MC4R, STAT3, MDM2, BRAF, PDF, TXN, ERBB4, PCYT1B, DHFR…
DrugBank	DrugBank	A549	164	[PDE2A, KIT, ATIC, TUBB4A, TUBB1, ABCB1, INSR, NR1I2, PRDX5, TUBB4B, JAK2, PDE4D, NOLC1, CD3E, EGFR, RELB, MET, RRM2, NEK11, IL2, NFKB1, VEGFA, CDK9, AURKA, MUC1, REL, LCK, CDK8, DLL3, MMP9, TYMS, PIK3CG, CDK2, FLT4, CTLA4, MAPK10, BRAF, AKR1B10, TUBA1A, ERBB4, DHFR, ABL1, NTRK3, TXNRD1, FGFR3, CDK5, PYGM, CDK15, C1QB, FCGR2B, DDR1, JAK1, CDK1, PRKCA, MS4A1, TERT, KDR, MAPK8, ERBB2, TUBB3, PDCD1,…
		A375	51	[BRAF, LIMK2, RRM1, MAP2K1, PGD, POLA2, HGF, CSF2, ALPG, STK36, HDAC1, IFNA2, CCND1, CXCL8, CD274, LAG3, RRM2, MAP2K2, NEK11, KDR, ITGB3, VEGFA, MAPK8, DPP8, DCK, AR, CHRNA3, FAP, TUBB3, TGFB2, MRC1, CASP8, PDCD1, THBS1, IFNAR2, TOP1, FGF2, GPNMB, RAF1, PGR, ESR1, MAPK9, CTLA4, IFNAR1, MAP2K4, DPP9, LIMK1, PMEL, ALPL, BCL2, MAPK10]
		BICR6	11	[EPCAM, TOP2B, CD44, CD274, KIF11, DNMT1, TUBB3, PDCD1, TUBB, TOP2A, ALPG]
		HT29	89	[KIT, DRD2, TUBB4A, TUBB1, ALPG, TUBB4B, EGFR, RRM2, F10, NEK11, EPHA2, VEGFA, TGFB2, TYMS, FLT4, CTLA4, MAPK10, BRAF, PDF, TUBA1A, DHFR, ABL1, C1QB, FCGR2B, KDR, MAPK8, ERBB3, ERBB2, TUBB3, TYMP, PDCD1, CHRM1, TOP1, AHR, FRK, TUBA8, FCGR1A, F3, DPYD, C1QC, LIMK2, RET, FLT1, KRAS, FGFR2, MAP2K1, TUBA3C, NTRK1, STK36, VEGFB, C1QA, PDGFRB, CD274, PGF, FGFR1, NTSR1, SLC46A1, ITGB3, MPL, FAP, TLR9, R…
		PC3	128	[RORB, PARP2, PDE2A, GRIA3, MTNR1A, TUBB4A, TUBB1, EDNRA, NR1I2, NR3C1, TUBB4B, RPSA, CYP17A1, HLA-A, PDE4D, AKR1C3, GRIN2D, RELB, RRM2, ESRRA, NFKB1, IL2, LHCGR, ESRRB, MUC1, GNRH1, REL, ASMT, PSEN2, GABRE, ESR1, GRIA1, MMP9, NCOA2, TNFSF11, GRIN3B, AKR1B10, GPER1, TUBA1A, CD80, SLC7A3, GABRB3, GRIA4, GABRA6, MT-ATP6, PARP3, NQO2, ESRRG, VDR, GRIA2, ERBB2, TUBB3, GRIN2A, MPO, GABRA2, TUBA8, APH1…
		U251MG	62	[AKT1, ADSS1, CHEK1, MAPK1, TOP2B, APEX1, PIK3R1, TUBA1A, TXNRD2, TUBB4A, TUBB1, TOP2A, TUBA3C, TXNRD1, CLU, IDH3B, FCGR2A, MMP2, PRDX5, TUBB4B, BDKRB2, CDK15, C1QB, AURKB, MTOR, FCGR2B, KLK3, FCGR3A, EGFR, C1QA, TUBA1B, TUBA3D, IDH3G, MMP7, RRM2, NFKB1, PRKCA, VEGFA, TUBA4A, AURKA, FCGR2C, TUBB3, TGFB2, PRKCB, IL13, MMP1, TUBB, ADSS2, TOP1, ESR1, IDH3A, IDH1, IDH2, NFKB2, TUBA8, FCGR1A, CHEK2, F…
		MCF7	139	[PARP2, PRKCD, ATIC, TUBB4A, TUBB1, ABCB1, NR1I2, NR3C1, TUBB4B, KCNH2, HLA-A, NOLC1, EEF2K, AKR1C3, EGFR, PRKCZ, RRM2, IL2, NFKB1, LHCGR, VEGFA, CDK9, HIF1A, MUC1, GNRH1, S100A7, PPARA, ST3GAL5, HTR1A, CXCR1, HSD17B1, ESR1, SIGMAR1, TYMS, TNFSF11, PIK3CG, CDK2, GPER1, SERPINB9, TUBA1A, ERBB4, DHFR, TFF1, C1QB, FCGR2B, CYP19A1, GP1BA, CDK1, MT-ATP6, PARP3, PRKCA, PTGS2, TERT, ESRRG, KDR, MAPK8, E…

## Sheet: Table_S3
Table S3. Pairwise Jaccard indices of cancer-subtype-specific gold-standard target sets for the seven analyzed cell lines.
< TTD >
	A549(227)	A375(209)	BICR6(192)	HT29(208)	PC3(206)	U251MG(206)	MCF7(226)
A549(227)	1	0.8017	0.8217	0.7901	0.7819	0.7967	0.7423
A375(209)	0.8017	1	0.8915	0.8533	0.8363	0.8527	0.7611
BICR6(192)	0.8217	0.8915	1	0.9048	0.8952	0.9043	0.8253
HT29(208)	0.7901	0.8533	0.9048	1	0.8319	0.8565	0.786
PC3(206)	0.7819	0.8363	0.8952	0.8319	1	0.8393	0.8075
U251MG(206)	0.7967	0.8527	0.9043	0.8565	0.8393	1	0.7705
MCF7(226)	0.7423	0.7611	0.8253	0.786	0.8075	0.7705	1
< drugbank >
	A549(165)	A375(52)	BICR6(11)	HT29(91)	PC3(129)	U251MG(62)	MCF7(139)
A549(165)	1	0.1604	0.0476	0.3545	0.176	0.2541	0.2773
A375(52)	0.1604	1	0.0678	0.2655	0.0462	0.0556	0.0852
BICR6(11)	0.0476	0.0678	1	0.0737	0.0294	0.058	0.049
HT29(91)	0.3545	0.2655	0.0737	1	0.1	0.2143	0.2042
PC3(129)	0.176	0.0462	0.0294	0.1	1	0.1576	0.235
U251MG(62)	0.2541	0.0556	0.058	0.2143	0.1576	1	0.2407
MCF7(139)	0.2773	0.0852	0.049	0.2042	0.235	0.2407	1

## Sheet: Table_S4
Table S4. AUROC values evaluated against two therapeutic-target gold standards (GS) across all combinations of seven cell lines, four scoring schemes, two PPI networks, and four neighbor-effect scaling factors (p).
GS	Cell	Scoring scheme	PPI net	p	AUROC
TTD	A375	BES	NaN	NaN	0.521715
TTD	A375	NCES Base	OmniPath	0.2	0.686603
TTD	A375	NCES Comp	OmniPath	0.2	0.709039
TTD	A375	NCES CRISPR	OmniPath	0.2	0.704095
TTD	A375	NCES Base	OmniPath	0.4	0.728678
TTD	A375	NCES Comp	OmniPath	0.4	0.752043
TTD	A375	NCES CRISPR	OmniPath	0.4	0.749763
TTD	A375	NCES Base	OmniPath	0.6	0.751888
TTD	A375	NCES Comp	OmniPath	0.6	0.773582
TTD	A375	NCES CRISPR	OmniPath	0.6	0.775245
TTD	A375	NCES Base	OmniPath	0.8	0.764107
TTD	A375	NCES Comp	OmniPath	0.8	0.784957
TTD	A375	NCES CRISPR	OmniPath	0.8	0.789452
TTD	A375	NCES Base	STRING	0.2	0.633028
TTD	A375	NCES Comp	STRING	0.2	0.648374
TTD	A375	NCES CRISPR	STRING	0.2	0.648399
TTD	A375	NCES Base	STRING	0.4	0.660761
TTD	A375	NCES Comp	STRING	0.4	0.675794
TTD	A375	NCES CRISPR	STRING	0.4	0.679185
TTD	A375	NCES Base	STRING	0.6	0.673755
TTD	A375	NCES Comp	STRING	0.6	0.687219
TTD	A375	NCES CRISPR	STRING	0.6	0.693794
TTD	A375	NCES Base	STRING	0.8	0.680201
TTD	A375	NCES Comp	STRING	0.8	0.692834
TTD	A375	NCES CRISPR	STRING	0.8	0.701377
drugbank	A375	BES	NaN	NaN	0.450416
drugbank	A375	NCES Base	OmniPath	0.2	0.707433
drugbank	A375	NCES Comp	OmniPath	0.2	0.72985
drugbank	A375	NCES CRISPR	OmniPath	0.2	0.723983
drugbank	A375	NCES Base	OmniPath	0.4	0.758418
drugbank	A375	NCES Comp	OmniPath	0.4	0.777501
drugbank	A375	NCES CRISPR	OmniPath	0.4	0.779299
drugbank	A375	NCES Base	OmniPath	0.6	0.786647
drugbank	A375	NCES Comp	OmniPath	0.6	0.802545
drugbank	A375	NCES CRISPR	OmniPath	0.6	0.807799
drugbank	A375	NCES Base	OmniPath	0.8	0.799168
drugbank	A375	NCES Comp	OmniPath	0.8	0.814177
drugbank	A375	NCES CRISPR	OmniPath	0.8	0.819607
drugbank	A375	NCES Base	STRING	0.2	0.605062
drugbank	A375	NCES Comp	STRING	0.2	0.626728
drugbank	A375	NCES CRISPR	STRING	0.2	0.633958
drugbank	A375	NCES Base	STRING	0.4	0.638861
drugbank	A375	NCES Comp	STRING	0.4	0.655312
drugbank	A375	NCES CRISPR	STRING	0.4	0.66801
drugbank	A375	NCES Base	STRING	0.6	0.65099
drugbank	A375	NCES Comp	STRING	0.6	0.665884
drugbank	A375	NCES CRISPR	STRING	0.6	0.681969
drugbank	A375	NCES Base	STRING	0.8	0.65575
drugbank	A375	NCES Comp	STRING	0.8	0.670589
drugbank	A375	NCES CRISPR	STRING	0.8	0.688861
TTD	A549	BES	NaN	NaN	0.527323
TTD	A549	NCES Base	OmniPath	0.2	0.702689
TTD	A549	NCES Comp	OmniPath	0.2	0.719286
TTD	A549	NCES CRISPR	OmniPath	0.2	0.721285
TTD	A549	NCES Base	OmniPath	0.4	0.751195
TTD	A549	NCES Comp	OmniPath	0.4	0.765501
TTD	A549	NCES CRISPR	OmniPath	0.4	0.770804
TTD	A549	NCES Base	OmniPath	0.6	0.772639
TTD	A549	NCES Comp	OmniPath	0.6	0.785532
TTD	A549	NCES CRISPR	OmniPath	0.6	0.791778
TTD	A549	NCES Base	OmniPath	0.8	0.782967
TTD	A549	NCES Comp	OmniPath	0.8	0.794667
TTD	A549	NCES CRISPR	OmniPath	0.8	0.803069
TTD	A549	NCES Base	STRING	0.2	0.638403
TTD	A549	NCES Comp	STRING	0.2	0.649948
TTD	A549	NCES CRISPR	STRING	0.2	0.655185
TTD	A549	NCES Base	STRING	0.4	0.67665
TTD	A549	NCES Comp	STRING	0.4	0.687605
TTD	A549	NCES CRISPR	STRING	0.4	0.694337
TTD	A549	NCES Base	STRING	0.6	0.691551
TTD	A549	NCES Comp	STRING	0.6	0.701223
TTD	A549	NCES CRISPR	STRING	0.6	0.71006
TTD	A549	NCES Base	STRING	0.8	0.69838
TTD	A549	NCES Comp	STRING	0.8	0.707564
TTD	A549	NCES CRISPR	STRING	0.8	0.718401
drugbank	A549	BES	NaN	NaN	0.549494
drugbank	A549	NCES Base	OmniPath	0.2	0.731557
drugbank	A549	NCES Comp	OmniPath	0.2	0.745865
drugbank	A549	NCES CRISPR	OmniPath	0.2	0.746209
drugbank	A549	NCES Base	OmniPath	0.4	0.765605
drugbank	A549	NCES Comp	OmniPath	0.4	0.777339
drugbank	A549	NCES CRISPR	OmniPath	0.4	0.779294
drugbank	A549	NCES Base	OmniPath	0.6	0.779778
drugbank	A549	NCES Comp	OmniPath	0.6	0.790048
drugbank	A549	NCES CRISPR	OmniPath	0.6	0.79277
drugbank	A549	NCES Base	OmniPath	0.8	0.787069
drugbank	A549	NCES Comp	OmniPath	0.8	0.794904
drugbank	A549	NCES CRISPR	OmniPath	0.8	0.800543
drugbank	A549	NCES Base	STRING	0.2	0.675945
drugbank	A549	NCES Comp	STRING	0.2	0.690335
drugbank	A549	NCES CRISPR	STRING	0.2	0.693196
drugbank	A549	NCES Base	STRING	0.4	0.709639
drugbank	A549	NCES Comp	STRING	0.4	0.721559
drugbank	A549	NCES CRISPR	STRING	0.4	0.727052
drugbank	A549	NCES Base	STRING	0.6	0.722217
drugbank	A549	NCES Comp	STRING	0.6	0.733963
drugbank	A549	NCES CRISPR	STRING	0.6	0.741113
drugbank	A549	NCES Base	STRING	0.8	0.727656
drugbank	A549	NCES Comp	STRING	0.8	0.740233
drugbank	A549	NCES CRISPR	STRING	0.8	0.748507
TTD	BICR6	BES	NaN	NaN	0.545664
TTD	BICR6	NCES Base	OmniPath	0.2	0.716185
TTD	BICR6	NCES Comp	OmniPath	0.2	0.74279
TTD	BICR6	NCES CRISPR	OmniPath	0.2	0.72926
TTD	BICR6	NCES Base	OmniPath	0.4	0.754873
TTD	BICR6	NCES Comp	OmniPath	0.4	0.774331
TTD	BICR6	NCES CRISPR	OmniPath	0.4	0.76824
TTD	BICR6	NCES Base	OmniPath	0.6	0.772252
TTD	BICR6	NCES Comp	OmniPath	0.6	0.787235
TTD	BICR6	NCES CRISPR	OmniPath	0.6	0.786749
TTD	BICR6	NCES Base	OmniPath	0.8	0.781135
TTD	BICR6	NCES Comp	OmniPath	0.8	0.793054
TTD	BICR6	NCES CRISPR	OmniPath	0.8	0.796618
TTD	BICR6	NCES Base	STRING	0.2	0.647608
TTD	BICR6	NCES Comp	STRING	0.2	0.670815
TTD	BICR6	NCES CRISPR	STRING	0.2	0.654761
TTD	BICR6	NCES Base	STRING	0.4	0.674353
TTD	BICR6	NCES Comp	STRING	0.4	0.696687
TTD	BICR6	NCES CRISPR	STRING	0.4	0.683092
TTD	BICR6	NCES Base	STRING	0.6	0.687923
TTD	BICR6	NCES Comp	STRING	0.6	0.707266
TTD	BICR6	NCES CRISPR	STRING	0.6	0.697039
TTD	BICR6	NCES Base	STRING	0.8	0.6954
TTD	BICR6	NCES Comp	STRING	0.8	0.71197
TTD	BICR6	NCES CRISPR	STRING	0.8	0.704127
drugbank	BICR6	BES	NaN	NaN	0.562331
drugbank	BICR6	NCES Base	OmniPath	0.2	0.776471
drugbank	BICR6	NCES Comp	OmniPath	0.2	0.782613
drugbank	BICR6	NCES CRISPR	OmniPath	0.2	0.781948
drugbank	BICR6	NCES Base	OmniPath	0.4	0.805565
drugbank	BICR6	NCES Comp	OmniPath	0.4	0.806552
drugbank	BICR6	NCES CRISPR	OmniPath	0.4	0.809616
drugbank	BICR6	NCES Base	OmniPath	0.6	0.818765
drugbank	BICR6	NCES Comp	OmniPath	0.6	0.814459
drugbank	BICR6	NCES CRISPR	OmniPath	0.6	0.82259
drugbank	BICR6	NCES Base	OmniPath	0.8	0.822381
drugbank	BICR6	NCES Comp	OmniPath	0.8	0.817251
drugbank	BICR6	NCES CRISPR	OmniPath	0.8	0.827438
drugbank	BICR6	NCES Base	STRING	0.2	0.741025
drugbank	BICR6	NCES Comp	STRING	0.2	0.774277
drugbank	BICR6	NCES CRISPR	STRING	0.2	0.74663
drugbank	BICR6	NCES Base	STRING	0.4	0.776952
drugbank	BICR6	NCES Comp	STRING	0.4	0.79996
drugbank	BICR6	NCES CRISPR	STRING	0.4	0.781902
drugbank	BICR6	NCES Base	STRING	0.6	0.787809
drugbank	BICR6	NCES Comp	STRING	0.6	0.81049
drugbank	BICR6	NCES CRISPR	STRING	0.6	0.792836
drugbank	BICR6	NCES Base	STRING	0.8	0.794923
drugbank	BICR6	NCES Comp	STRING	0.8	0.816908
drugbank	BICR6	NCES CRISPR	STRING	0.8	0.800042
TTD	HT29	BES	NaN	NaN	0.52618
TTD	HT29	NCES Base	OmniPath	0.2	0.729811
TTD	HT29	NCES Comp	OmniPath	0.2	0.74121
TTD	HT29	NCES CRISPR	OmniPath	0.2	0.739667
TTD	HT29	NCES Base	OmniPath	0.4	0.762908
TTD	HT29	NCES Comp	OmniPath	0.4	0.772436
TTD	HT29	NCES CRISPR	OmniPath	0.4	0.775355
TTD	HT29	NCES Base	OmniPath	0.6	0.777813
TTD	HT29	NCES Comp	OmniPath	0.6	0.785339
TTD	HT29	NCES CRISPR	OmniPath	0.6	0.791926
TTD	HT29	NCES Base	OmniPath	0.8	0.783772
TTD	HT29	NCES Comp	OmniPath	0.8	0.79101
TTD	HT29	NCES CRISPR	OmniPath	0.8	0.799679
TTD	HT29	NCES Base	STRING	0.2	0.660826
TTD	HT29	NCES Comp	STRING	0.2	0.66976
TTD	HT29	NCES CRISPR	STRING	0.2	0.668171
TTD	HT29	NCES Base	STRING	0.4	0.685546
TTD	HT29	NCES Comp	STRING	0.4	0.694424
TTD	HT29	NCES CRISPR	STRING	0.4	0.694855
TTD	HT29	NCES Base	STRING	0.6	0.696053
TTD	HT29	NCES Comp	STRING	0.6	0.704205
TTD	HT29	NCES CRISPR	STRING	0.6	0.706125
TTD	HT29	NCES Base	STRING	0.8	0.70142
TTD	HT29	NCES Comp	STRING	0.8	0.708573
TTD	HT29	NCES CRISPR	STRING	0.8	0.711949
drugbank	HT29	BES	NaN	NaN	0.537359
drugbank	HT29	NCES Base	OmniPath	0.2	0.713573
drugbank	HT29	NCES Comp	OmniPath	0.2	0.725747
drugbank	HT29	NCES CRISPR	OmniPath	0.2	0.721439
drugbank	HT29	NCES Base	OmniPath	0.4	0.732821
drugbank	HT29	NCES Comp	OmniPath	0.4	0.744383
drugbank	HT29	NCES CRISPR	OmniPath	0.4	0.742828
drugbank	HT29	NCES Base	OmniPath	0.6	0.738894
drugbank	HT29	NCES Comp	OmniPath	0.6	0.750438
drugbank	HT29	NCES CRISPR	OmniPath	0.6	0.75085
drugbank	HT29	NCES Base	OmniPath	0.8	0.738833
drugbank	HT29	NCES Comp	OmniPath	0.8	0.751117
drugbank	HT29	NCES CRISPR	OmniPath	0.8	0.752424
drugbank	HT29	NCES Base	STRING	0.2	0.675519
drugbank	HT29	NCES Comp	STRING	0.2	0.687144
drugbank	HT29	NCES CRISPR	STRING	0.2	0.684875
drugbank	HT29	NCES Base	STRING	0.4	0.704062
drugbank	HT29	NCES Comp	STRING	0.4	0.713237
drugbank	HT29	NCES CRISPR	STRING	0.4	0.713319
drugbank	HT29	NCES Base	STRING	0.6	0.71219
drugbank	HT29	NCES Comp	STRING	0.6	0.721236
drugbank	HT29	NCES CRISPR	STRING	0.6	0.722615
drugbank	HT29	NCES Base	STRING	0.8	0.715814
drugbank	HT29	NCES Comp	STRING	0.8	0.724797
drugbank	HT29	NCES CRISPR	STRING	0.8	0.727101
TTD	MCF7	BES	NaN	NaN	0.53705
TTD	MCF7	NCES Base	OmniPath	0.2	0.712195
TTD	MCF7	NCES Comp	OmniPath	0.2	0.733135
TTD	MCF7	NCES CRISPR	OmniPath	0.2	0.720311
TTD	MCF7	NCES Base	OmniPath	0.4	0.756327
TTD	MCF7	NCES Comp	OmniPath	0.4	0.77396
TTD	MCF7	NCES CRISPR	OmniPath	0.4	0.765196
TTD	MCF7	NCES Base	OmniPath	0.6	0.775564
TTD	MCF7	NCES Comp	OmniPath	0.6	0.790962
TTD	MCF7	NCES CRISPR	OmniPath	0.6	0.784921
TTD	MCF7	NCES Base	OmniPath	0.8	0.784084
TTD	MCF7	NCES Comp	OmniPath	0.8	0.798794
TTD	MCF7	NCES CRISPR	OmniPath	0.8	0.794355
TTD	MCF7	NCES Base	STRING	0.2	0.650048
TTD	MCF7	NCES Comp	STRING	0.2	0.668395
TTD	MCF7	NCES CRISPR	STRING	0.2	0.654787
TTD	MCF7	NCES Base	STRING	0.4	0.686571
TTD	MCF7	NCES Comp	STRING	0.4	0.703651
TTD	MCF7	NCES CRISPR	STRING	0.4	0.692523
TTD	MCF7	NCES Base	STRING	0.6	0.702497
TTD	MCF7	NCES Comp	STRING	0.6	0.716624
TTD	MCF7	NCES CRISPR	STRING	0.6	0.708451
TTD	MCF7	NCES Base	STRING	0.8	0.708964
TTD	MCF7	NCES Comp	STRING	0.8	0.721867
TTD	MCF7	NCES CRISPR	STRING	0.8	0.715268
drugbank	MCF7	BES	NaN	NaN	0.551656
drugbank	MCF7	NCES Base	OmniPath	0.2	0.738312
drugbank	MCF7	NCES Comp	OmniPath	0.2	0.757124
drugbank	MCF7	NCES CRISPR	OmniPath	0.2	0.746253
drugbank	MCF7	NCES Base	OmniPath	0.4	0.779703
drugbank	MCF7	NCES Comp	OmniPath	0.4	0.792897
drugbank	MCF7	NCES CRISPR	OmniPath	0.4	0.787029
drugbank	MCF7	NCES Base	OmniPath	0.6	0.791619
drugbank	MCF7	NCES Comp	OmniPath	0.6	0.80248
drugbank	MCF7	NCES CRISPR	OmniPath	0.6	0.799111
drugbank	MCF7	NCES Base	OmniPath	0.8	0.796186
drugbank	MCF7	NCES Comp	OmniPath	0.8	0.805949
drugbank	MCF7	NCES CRISPR	OmniPath	0.8	0.804384
drugbank	MCF7	NCES Base	STRING	0.2	0.703616
drugbank	MCF7	NCES Comp	STRING	0.2	0.719613
drugbank	MCF7	NCES CRISPR	STRING	0.2	0.708633
drugbank	MCF7	NCES Base	STRING	0.4	0.740185
drugbank	MCF7	NCES Comp	STRING	0.4	0.753872
drugbank	MCF7	NCES CRISPR	STRING	0.4	0.74572
drugbank	MCF7	NCES Base	STRING	0.6	0.75351
drugbank	MCF7	NCES Comp	STRING	0.6	0.766132
drugbank	MCF7	NCES CRISPR	STRING	0.6	0.759324
drugbank	MCF7	NCES Base	STRING	0.8	0.759263
drugbank	MCF7	NCES Comp	STRING	0.8	0.772019
drugbank	MCF7	NCES CRISPR	STRING	0.8	0.76556
TTD	PC3	BES	NaN	NaN	0.499543
TTD	PC3	NCES Base	OmniPath	0.2	0.682331
TTD	PC3	NCES Comp	OmniPath	0.2	0.700445
TTD	PC3	NCES CRISPR	OmniPath	0.2	0.703274
TTD	PC3	NCES Base	OmniPath	0.4	0.737421
TTD	PC3	NCES Comp	OmniPath	0.4	0.75333
TTD	PC3	NCES CRISPR	OmniPath	0.4	0.75791
TTD	PC3	NCES Base	OmniPath	0.6	0.764104
TTD	PC3	NCES Comp	OmniPath	0.6	0.776909
TTD	PC3	NCES CRISPR	OmniPath	0.6	0.783557
TTD	PC3	NCES Base	OmniPath	0.8	0.777145
TTD	PC3	NCES Comp	OmniPath	0.8	0.789017
TTD	PC3	NCES CRISPR	OmniPath	0.8	0.796433
TTD	PC3	NCES Base	STRING	0.2	0.612048
TTD	PC3	NCES Comp	STRING	0.2	0.628038
TTD	PC3	NCES CRISPR	STRING	0.2	0.620207
TTD	PC3	NCES Base	STRING	0.4	0.650766
TTD	PC3	NCES Comp	STRING	0.4	0.668955
TTD	PC3	NCES CRISPR	STRING	0.4	0.660526
TTD	PC3	NCES Base	STRING	0.6	0.672788
TTD	PC3	NCES Comp	STRING	0.6	0.689861
TTD	PC3	NCES CRISPR	STRING	0.6	0.683097
TTD	PC3	NCES Base	STRING	0.8	0.684079
TTD	PC3	NCES Comp	STRING	0.8	0.699689
TTD	PC3	NCES CRISPR	STRING	0.8	0.694899
drugbank	PC3	BES	NaN	NaN	0.45656
drugbank	PC3	NCES Base	OmniPath	0.2	0.595832
drugbank	PC3	NCES Comp	OmniPath	0.2	0.615335
drugbank	PC3	NCES CRISPR	OmniPath	0.2	0.605344
drugbank	PC3	NCES Base	OmniPath	0.4	0.641337
drugbank	PC3	NCES Comp	OmniPath	0.4	0.661569
drugbank	PC3	NCES CRISPR	OmniPath	0.4	0.651546
drugbank	PC3	NCES Base	OmniPath	0.6	0.664064
drugbank	PC3	NCES Comp	OmniPath	0.6	0.68256
drugbank	PC3	NCES CRISPR	OmniPath	0.6	0.674779
drugbank	PC3	NCES Base	OmniPath	0.8	0.676353
drugbank	PC3	NCES Comp	OmniPath	0.8	0.693564
drugbank	PC3	NCES CRISPR	OmniPath	0.8	0.687759
drugbank	PC3	NCES Base	STRING	0.2	0.593738
drugbank	PC3	NCES Comp	STRING	0.2	0.61425
drugbank	PC3	NCES CRISPR	STRING	0.2	0.605577
drugbank	PC3	NCES Base	STRING	0.4	0.632832
drugbank	PC3	NCES Comp	STRING	0.4	0.653666
drugbank	PC3	NCES CRISPR	STRING	0.4	0.644346
drugbank	PC3	NCES Base	STRING	0.6	0.653618
drugbank	PC3	NCES Comp	STRING	0.6	0.676127
drugbank	PC3	NCES CRISPR	STRING	0.6	0.666564
drugbank	PC3	NCES Base	STRING	0.8	0.6677
drugbank	PC3	NCES Comp	STRING	0.8	0.689594
drugbank	PC3	NCES CRISPR	STRING	0.8	0.681819
TTD	U251MG	BES	NaN	NaN	0.52686
TTD	U251MG	NCES Base	OmniPath	0.2	0.698195
TTD	U251MG	NCES Comp	OmniPath	0.2	0.703878
TTD	U251MG	NCES CRISPR	OmniPath	0.2	0.711207
TTD	U251MG	NCES Base	OmniPath	0.4	0.732899
TTD	U251MG	NCES Comp	OmniPath	0.4	0.737146
TTD	U251MG	NCES CRISPR	OmniPath	0.4	0.750152
TTD	U251MG	NCES Base	OmniPath	0.6	0.749103
TTD	U251MG	NCES Comp	OmniPath	0.6	0.753003
TTD	U251MG	NCES CRISPR	OmniPath	0.6	0.769811
TTD	U251MG	NCES Base	OmniPath	0.8	0.757886
TTD	U251MG	NCES Comp	OmniPath	0.8	0.761104
TTD	U251MG	NCES CRISPR	OmniPath	0.8	0.7814
TTD	U251MG	NCES Base	STRING	0.2	0.638935
TTD	U251MG	NCES Comp	STRING	0.2	0.645032
TTD	U251MG	NCES CRISPR	STRING	0.2	0.646425
TTD	U251MG	NCES Base	STRING	0.4	0.66653
TTD	U251MG	NCES Comp	STRING	0.4	0.673521
TTD	U251MG	NCES CRISPR	STRING	0.4	0.675552
TTD	U251MG	NCES Base	STRING	0.6	0.68035
TTD	U251MG	NCES Comp	STRING	0.6	0.68616
TTD	U251MG	NCES CRISPR	STRING	0.6	0.689685
TTD	U251MG	NCES Base	STRING	0.8	0.687085
TTD	U251MG	NCES Comp	STRING	0.8	0.691904
TTD	U251MG	NCES CRISPR	STRING	0.8	0.696581
drugbank	U251MG	BES	NaN	NaN	0.612381
drugbank	U251MG	NCES Base	OmniPath	0.2	0.725269
drugbank	U251MG	NCES Comp	OmniPath	0.2	0.709538
drugbank	U251MG	NCES CRISPR	OmniPath	0.2	0.740032
drugbank	U251MG	NCES Base	OmniPath	0.4	0.739807
drugbank	U251MG	NCES Comp	OmniPath	0.4	0.719585
drugbank	U251MG	NCES CRISPR	OmniPath	0.4	0.753673
drugbank	U251MG	NCES Base	OmniPath	0.6	0.740706
drugbank	U251MG	NCES Comp	OmniPath	0.6	0.722561
drugbank	U251MG	NCES CRISPR	OmniPath	0.6	0.756347
drugbank	U251MG	NCES Base	OmniPath	0.8	0.742207
drugbank	U251MG	NCES Comp	OmniPath	0.8	0.722167
drugbank	U251MG	NCES CRISPR	OmniPath	0.8	0.759836
drugbank	U251MG	NCES Base	STRING	0.2	0.714954
drugbank	U251MG	NCES Comp	STRING	0.2	0.722304
drugbank	U251MG	NCES CRISPR	STRING	0.2	0.726157
drugbank	U251MG	NCES Base	STRING	0.4	0.739105
drugbank	U251MG	NCES Comp	STRING	0.4	0.744599
drugbank	U251MG	NCES CRISPR	STRING	0.4	0.749892
drugbank	U251MG	NCES Base	STRING	0.6	0.744262
drugbank	U251MG	NCES Comp	STRING	0.6	0.750027
drugbank	U251MG	NCES CRISPR	STRING	0.6	0.75573
drugbank	U251MG	NCES Base	STRING	0.8	0.746566
drugbank	U251MG	NCES Comp	STRING	0.8	0.752296
drugbank	U251MG	NCES CRISPR	STRING	0.8	0.758989

## Sheet: Table_S5
Table S5: Essentiality scores from the optimal configuration: NCES CRISPR computed using the OmniPath network with a neighbor-effect scaling factor of p = 0.8.
	A549	A375	BICR6	HT29	PC3	U251MG	MCF7	Target Development Level	IDG Family
AADAC	-0.13261	-0.22043	-0.24266	-0.08961	-0.22702	-0.14417	-0.11666	Tchem	Enzyme
AADAT	1.12027	0.92162	1.04826	0.83683	1.12123	1.26256	1.30238	Tchem	Enzyme
ABHD12	-0.11581	-0.19845	-0.20352	-0.09426	-0.17349	-0.10335	-0.09799	Tchem	Enzyme
ABHD16A	0.28078	0.10943	0.00867	0.20178	0.07882	-0.02582	-0.10419	Tchem	Enzyme
ABHD6	-0.14965	-0.34762	-0.26216	-0.13315	-0.23516	-0.18333	-0.17512	Tchem	Enzyme
ACACA	2.20963	1.66869	1.97134	3.02568	2.11109	1.56908	2.3424	Tchem	Enzyme
ACACB	1.04683	1.01724	1.16495	1.14934	0.81953	1.10082	1.28681	Tchem	Enzyme
ACAD10	0.09583	0.0421	0.06426	0.11615	0.10566	0.15864	0.01486	Tchem	Enzyme
ACAT1	2.09682	1.41259	1.55408	2.61044	1.86664	1.51121	2.01568	Tchem	Enzyme
ACE2	1.7722	0.43935	0.18377	1.16969	0.24796	0.22071	1.00169	Tchem	Enzyme
ACER2	-0.26844	-0.11434	-0.16003	-0.04411	-0.1142	-0.03912	-0.06941	Tchem	Enzyme
ACMSD	0.06414	0.03932	-0.02587	0.0901	0.06252	0.01708	-0.01684	Tchem	Enzyme
ACOX1	2.0497	1.45679	1.89993	2.49765	1.90718	1.86016	2.00321	Tchem	Enzyme
ACOX3	0.07111	0.06483	0.08528	0.47453	0.17296	0.06962	0.0851	Tchem	Enzyme
ACP1	1.80411	1.32027	1.67199	2.42285	1.82758	1.52196	2.39204	Tchem	Enzyme
ACR	0.63134	0.60767	0.77	0.68377	0.22477	0.44757	1.09066	Tchem	Enzyme
ACSL1	0.31657	0.4577	0.4169	0.615	0.18376	0.1486	0.16823	Tchem	Enzyme
ACSL5	0.77269	0.43807	0.42915	0.62271	0.49498	0.15811	0.13455	Tchem	Enzyme
ACSS2	1.41283	1.60506	1.73342	1.95797	1.29755	1.7177	1.70639	Tchem	Enzyme
ADAM10	1.02476	1.00559	1.14435	1.27198	0.82242	1.06874	0.92091	Tchem	Enzyme
ADAM12	0.41837	0.39582	0.73779	1.00742	0.587	0.21333	1.26591	Tchem	Enzyme
ADAM17	1.10701	1.22365	0.94728	0.98705	1.10428	0.90098	0.94695	Tchem	Enzyme
ADAM33	0.15553	0.3486	0.1451	0.06839	0.20219	0.12444	0.13455	Tchem	Enzyme
ADAM8	0.17576	0.15632	0.08681	0.12382	0.24375	0.03899	0.15306	Tchem	Enzyme
ADAM9	0.80627	0.72486	0.35145	0.81252	0.99774	0.9017	0.64471	Tchem	Enzyme
ADAMTS1	1.27396	1.33109	1.07881	1.08618	1.36945	1.54574	1.31919	Tchem	Enzyme
ADAMTS4	0.28011	0.335	0.16529	0.4497	0.33101	0.38994	0.21625	Tchem	Enzyme
ADAMTS5	0.38486	0.34359	0.68957	0.42641	0.58468	0.27852	0.33615	Tchem	Enzyme
ADCY1	0.48155	0.35042	0.65658	0.25779	0.33259	0.3086	0.66945	Tchem	Enzyme
ADCY10	1.28673	0.20622	0.13964	1.07808	0.2017	0.14647	0.18223	Tchem	Enzyme
ADCY2	0.41707	0.28959	0.27365	0.37009	0.32625	0.17819	0.68064	Tchem	Enzyme
ADCY5	1.27545	1.31484	1.06209	1.07349	1.35065	1.49887	1.07696	Tchem	Enzyme
ADCY8	0.29285	0.31442	0.29199	0.27508	0.28371	0.21609	0.67283	Tchem	Enzyme
ADH5	0.26225	0.40426	0.22451	0.78468	0.40795	0.30337	0.25198	Tchem	Enzyme
ADH7	0.32048	0.29207	0.38494	0.05237	0.60174	0.34747	0.19083	Tchem	Enzyme
AGBL2	0.03806	-0.0425	0.1472	-0.05885	0.1228	-0.00242	0.00325	Tchem	Enzyme
AGPAT2	0.1088	0.27756	0.20985	0.12054	0.17876	0.01872	1.1094	Tchem	Enzyme
AHCY	2.05183	1.82289	2.18689	2.50001	2.88119	1.92455	2.1327	Tchem	Enzyme
AHCYL1	1.38801	1.42532	1.17203	2.02665	1.42428	1.59164	1.43919	Tchem	Enzyme
AIMP2	1.88168	1.34469	1.58215	2.37979	1.70569	1.35253	2.01586	Tchem	Enzyme
AKR1A1	1.80367	1.52922	1.87832	2.89682	2.05908	1.34074	1.95663	Tchem	Enzyme
AKR1B10	0.70157	0.40782	0.41927	0.30209	0.60295	0.34386	0.21874	Tchem	Enzyme
AKR1C2	0.85745	0.18487	0.16084	0.23996	0.24168	0.20213	0.14093	Tchem	Enzyme
AKR1C3	1.86115	1.3937	1.91501	2.63758	1.84729	1.9696	2.23686	Tchem	Enzyme
AKR1C4	1.67585	0.32766	0.12174	1.11828	0.27674	0.20284	0.03371	Tchem	Enzyme
ALDH1A1	1.33927	1.28376	1.05748	1.60647	2.61604	1.48761	1.49144	Tchem	Enzyme
ALDH1A2	1.32662	1.34485	1.07921	1.07297	1.35099	1.51228	2.01801	Tchem	Enzyme
ALDH1A3	1.27493	1.30927	0.9835	1.05656	1.31094	1.48887	0.89379	Tchem	Enzyme
ALDH1B1	-0.08864	-0.29246	-0.23616	-0.10024	-0.20115	-0.12686	-0.13032	Tchem	Enzyme
ALDH3A1	0.42742	0.2959	0.2156	0.4098	0.32554	0.52459	0.46643	Tchem	Enzyme
ALKBH3	0.80077	0.74482	0.56502	0.40973	0.80638	0.81363	0.70612	Tchem	Enzyme
ALKBH5	1.01194	1.03601	1.19361	1.14516	0.78461	1.09683	0.95166	Tchem	Enzyme
ALOX12	0.9087	0.92718	0.68971	0.8057	0.66042	0.85265	0.79211	Tchem	Enzyme
ALOX15	1.21238	1.67703	1.55817	1.7864	1.97673	1.58942	1.93345	Tchem	Enzyme
ALOX15B	1.18309	0.92098	1.06864	1.28244	1.2682	1.2452	1.27916	Tchem	Enzyme
ALOX5AP	1.25335	1.29846	1.07436	1.05652	1.34971	1.49438	1.37031	Tchem	Enzyme
ALPG	-0.13843	-0.17315	-0.21673	-0.0886	-0.18406	-0.10556	-0.10847	Tchem	Enzyme
ALPI	1.07757	1.02241	0.98208	1.20361	1.07788	1.07941	1.07142	Tchem	Enzyme
ALPL	1.29269	1.32507	1.07924	1.20366	1.36734	1.50355	1.30065	Tchem	Enzyme
AMD1	2.13034	2.03551	1.92765	2.92595	1.89778	1.57704	2.34894	Tchem	Enzyme
AMDHD2	0.96198	0.80024	0.73357	1.20854	1.19926	0.6492	0.88452	Tchem	Enzyme
AMPD1	0.11452	0.02481	0.12792	0.04167	0.11888	0.07204	0.03935	Tchem	Enzyme
AMPD2	2.07642	1.50121	1.78048	2.5168	1.99095	1.50314	2.10811	Tchem	Enzyme
AMPD3	1.811	1.32143	1.56888	2.34559	1.60576	1.49799	1.98851	Tchem	Enzyme
ANPEP	0.45701	0.56604	0.46916	0.73961	0.49478	0.65762	0.46395	Tchem	Enzyme
AOAH	-0.07294	0.0299	0.16739	0.05469	0.074	0.04761	-0.00793	Tchem	Enzyme
AOC1	0.18381	0.05881	-0.11618	0.03107	-0.08272	0.14261	0.05725	Tchem	Enzyme
AOC2	1.29072	1.36678	1.12724	1.09954	1.32671	1.54091	1.34483	Tchem	Enzyme
AOC3	2.18688	1.41364	1.78169	2.43241	2.08175	1.69695	2.32061	Tchem	Enzyme
AOX1	0.72662	0.18545	0.20624	0.36131	0.35094	0.19943	0.19003	Tchem	Enzyme
APAF1	2.42186	1.89361	1.03983	1.62138	1.62584	1.49927	1.51565	Tchem	Enzyme
APEH	2.24479	1.41336	2.06034	2.87885	1.71241	1.41398	2.02579	Tchem	Enzyme
APEX1	2.42974	2.3199	1.91612	2.73224	2.15254	1.93771	2.29759	Tchem	Enzyme
APRT	2.32338	1.53345	2.02309	2.83449	2.66295	1.90192	2.01358	Tchem	Enzyme
ARF1	2.12307	2.49824	2.11031	3.67876	2.09401	1.84586	2.24113	Tchem	Enzyme
ARG1	0.36502	0.27863	0.39956	0.16057	0.62613	0.48696	0.15434	Tchem	Enzyme
ARG2	0.33026	0.14719	0.23273	0.14424	0.04345	0.21929	0.48984	Tchem	Enzyme
ASAH1	0.15643	0.34512	0.19118	0.17911	0.15367	0.26153	0.39328	Tchem	Enzyme
ASAH2	0.71602	0.26358	0.34073	0.351	0.6	0.30057	0.15797	Tchem	Enzyme
ASNS	2.29423	1.4612	2.03302	4.16291	2.53886	1.4426	2.48529	Tchem	Enzyme
ASPH	3.50986	1.8434	2.98886	2.2109	2.37749	4.48949	2.16004	Tchem	Enzyme
ATG4B	0.5635	0.56682	0.69189	0.64527	0.17869	0.36948	1.0355	Tchem	Enzyme
ATP6AP1	0.5751	0.63196	0.67362	0.53347	0.90089	0.50958	0.3418	Tchem	Enzyme
ATP6V1B1	0.37414	0.66189	0.98979	1.33845	0.13586	0.59235	0.51813	Tchem	Enzyme
AURKAIP1	1.38601	1.46186	1.09905	1.18144	1.45102	1.62964	1.35666	Tchem	Enzyme
BACE1	1.10384	1.39571	0.89454	1.80077	0.91996	0.81332	1.16211	Tchem	Enzyme
BACE2	0.1379	0.28011	0.18708	0.15278	0.38542	0.06275	0.19101	Tchem	Enzyme
BBOX1	0.19654	0.04645	0.05945	0.53797	0.57421	0.01676	1.77331	Tchem	Enzyme
BCAT1	2.30622	1.37583	1.59588	2.41239	1.78459	1.55422	1.99264	Tchem	Enzyme
BCAT2	2.0501	1.91883	2.40632	2.4986	1.92073	1.42646	1.47408	Tchem	Enzyme
BHMT	0.27962	0.3605	0.67994	0.21214	0.5628	0.1269	0.36559	Tchem	Enzyme
BHMT2	0.18947	0.35222	0.16938	0.061	0.03465	0.07738	0.08642	Tchem	Enzyme
CA11	1.11605	0.94377	1.04577	0.8482	1.14013	1.28514	1.33856	Tchem	Enzyme
CASP1	1.8559	2.09203	1.71943	2.4779	1.81345	1.72807	1.94626	Tchem	Enzyme
CASP10	2.23168	3.10449	1.3578	1.71785	1.62478	1.58185	1.76422	Tchem	Enzyme
CASP2	1.96567	1.89515	2.72368	1.82352	2.27314	2.92708	2.08867	Tchem	Enzyme
CASP3	2.80476	2.54685	3.22026	3.33106	2.26505	4.08302	2.28078	Tchem	Enzyme
CASP4	2.01305	2.40453	2.89594	1.9775	2.63365	3.58033	2.30627	Tchem	Enzyme
CASP5	1.81618	2.03417	1.15612	1.69563	1.7303	1.31782	1.68619	Tchem	Enzyme
CASP6	1.85244	1.92877	1.13134	2.22114	1.6346	1.41812	1.73526	Tchem	Enzyme
CASP7	1.83982	2.18339	1.66794	1.71376	1.91168	1.7877	1.74515	Tchem	Enzyme
CASP8	2.86597	2.43249	2.93313	3.5313	2.28409	3.511	2.66383	Tchem	Enzyme
CASP9	3.99935	2.25814	3.61554	2.87412	2.38945	3.09472	3.1092	Tchem	Enzyme
CBLB	1.08959	0.57336	0.77666	1.00599	0.51861	1.09718	1.95182	Tchem	Enzyme
CBR1	0.59944	0.14871	0.0972	0.23429	0.21095	0.14983	0.1291	Tchem	Enzyme
CBS	1.91726	1.61248	1.73551	2.3881	1.85612	1.71007	1.95295	Tchem	Enzyme
CDC25A	2.29175	2.94397	4.01418	3.84154	2.79948	3.6773	2.83749	Tchem	Enzyme
CDC25B	4.45675	3.15734	3.30997	3.28868	2.69095	5.07357	2.94809	Tchem	Enzyme
CDC25C	3.12138	3.99302	3.93501	3.24362	2.51608	4.43561	2.56203	Tchem	Enzyme
CDC42	1.62937	1.8205	1.70292	2.09602	2.2149	1.86724	2.12382	Tchem	Enzyme
CDK5R1	1.12217	1.29698	1.29574	3.11053	1.05919	1.05246	1.50898	Tchem	Enzyme
CDKN1A	3.03783	2.26742	3.13161	2.95538	2.51652	3.58605	2.74408	Tchem	Enzyme
CEL	1.05961	0.98449	0.94743	1.34624	0.87978	0.80937	1.07288	Tchem	Enzyme
CELA1	1.16378	0.93672	1.04983	0.84836	1.14993	1.28481	1.33234	Tchem	Enzyme
CEPT1	0.16789	0.2227	0.59985	0.36412	0.48092	0.31338	0.28425	Tchem	Enzyme
CES1	0.80475	0.74528	0.74246	0.74702	0.68296	0.78767	0.71457	Tchem	Enzyme
CES2	0.53379	0.74062	0.42308	0.40589	0.52728	0.25756	0.2274	Tchem	Enzyme
CFD	0.16339	0.16327	0.19937	0.43028	0.10699	0.18936	0.10645	Tchem	Enzyme
CGAS	2.04559	1.63354	2.8099	1.70339	2.28367	3.00083	2.15683	Tchem	Enzyme
CHAT	0.43283	0.87988	0.63646	0.52658	0.57062	0.55022	1.05116	Tchem	Enzyme
CHIA	0.20265	0.18575	0.14723	0.17137	0.22867	0.06313	0.22353	Tchem	Enzyme
CHIT1	0.04096	-0.07891	-0.10448	-0.06892	0.12825	0.0445	0.01782	Tchem	Enzyme
CLPP	1.53832	1.33503	1.2035	1.43408	1.62212	1.53057	1.49268	Tchem	Enzyme
CMA1	0.13391	0.2246	0.13156	0.11346	0.1339	0.07647	-0.04289	Tchem	Enzyme
CNKSR1	0.30214	0.28452	0.24111	0.23215	0.53689	0.21737	0.17345	Tchem	Enzyme
CPA1	0.28135	0.27413	0.35302	0.09127	0.62018	0.3434	0.23739	Tchem	Enzyme
CPA2	0.15919	0.3441	0.12873	0.03218	0.03575	0.07245	0.10078	Tchem	Enzyme
CPA3	0.04296	-0.04859	-0.02766	0.04052	-0.09341	-0.05117	-0.00216	Tchem	Enzyme
CPA4	0.32105	-0.11702	0.0372	0.36012	0.14769	0.11665	-0.13567	Tchem	Enzyme
CPB1	0.03375	0.02758	-0.04967	0.03864	-0.0207	-0.17095	0.20033	Tchem	Enzyme
CPB2	0.31641	0.2548	0.3248	0.36788	0.60574	0.32265	0.41775	Tchem	Enzyme
CPM	0.15818	0.08454	0.14472	0.17705	0.06266	0.14037	0.1258	Tchem	Enzyme
CPN1	0.21721	0.13137	0.11034	0.54803	0.52017	0.05895	1.78073	Tchem	Enzyme
CPT1A	0.72939	0.84511	0.68969	0.53544	0.68383	0.73409	1.12838	Tchem	Enzyme
CPT1B	0.753	1.05589	0.43734	0.51884	0.49309	0.49912	0.2858	Tchem	Enzyme
CPT2	0.25936	0.44038	0.58535	0.48904	0.84674	0.25182	0.27781	Tchem	Enzyme
CTDSP1	1.12601	0.93148	1.04209	0.83571	1.13237	1.2656	1.74609	Tchem	Enzyme
CTH	0.5293	0.59826	0.5939	0.531	0.66403	0.71496	0.74401	Tchem	Enzyme
CTRB1	0.24588	0.13401	0.16883	0.0644	-0.08156	0.06554	0.15956	Tchem	Enzyme
CTRC	0.26854	0.28421	0.08853	0.0116	-0.08489	0.13651	0.0521	Tchem	Enzyme
CTRL	0.11083	0.00765	0.02345	-0.00689	0.08616	-0.01287	0.06644	Tchem	Enzyme
CTSA	0.52598	1.08551	0.4705	0.50203	0.43098	0.63691	0.28016	Tchem	Enzyme
CTSB	1.94741	1.36541	1.96036	2.85356	2.34765	1.4464	2.02848	Tchem	Enzyme
CTSC	2.28245	1.38574	1.9023	2.33148	2.20274	1.31718	1.96817	Tchem	Enzyme
CTSD	0.18124	0.44942	0.70503	1.22208	0.37663	0.45254	1.03818	Tchem	Enzyme
CTSE	0.54716	0.55633	1.0844	0.7268	0.35726	0.50417	1.31491	Tchem	Enzyme
CTSF	2.10971	1.60283	2.37828	3.39953	1.73671	1.83154	2.00974	Tchem	Enzyme
CTSG	1.09624	0.98503	0.98766	1.3758	0.93551	0.81068	1.07556	Tchem	Enzyme
CTSH	1.44445	1.33486	1.04263	1.38398	1.33032	1.52927	1.77466	Tchem	Enzyme
CTSK	0.40125	0.32782	0.39124	0.16725	0.68648	0.37953	0.26935	Tchem	Enzyme
CTSS	2.03775	1.62881	2.0607	1.93672	2.32443	1.96801	1.92051	Tchem	Enzyme
CTSV	1.27017	1.3343	1.07202	1.09262	1.38654	1.52777	1.23657	Tchem	Enzyme
CTSZ	0.06859	0.0662	0.25216	-0.06713	-0.05941	0.07759	0.1568	Tchem	Enzyme
CYP21A2	0.22417	0.16316	0.12677	0.15378	0.33339	0.24263	0.29191	Tchem	Enzyme
CYP24A1	2.13487	1.60197	1.70447	2.45412	2.21176	1.52902	2.56973	Tchem	Enzyme
CYP26A1	0.31701	0.74278	0.58598	1.17902	0.61819	0.39119	0.42902	Tchem	Enzyme
CYP27A1	0.67777	0.59905	0.75347	0.74316	0.39942	0.56812	1.05758	Tchem	Enzyme
CYP27B1	0.53764	0.43119	0.81657	0.57118	0.56008	0.25941	0.40692	Tchem	Enzyme
CYP46A1	0.15858	0.33383	0.1245	0.16201	0.08434	0.15371	0.16416	Tchem	Enzyme
CYP4F2	0.35117	0.48914	0.42051	0.6376	0.24928	0.16058	0.20322	Tchem	Enzyme
CYP51A1	0.28809	0.44882	0.54166	0.62389	0.66779	0.42566	0.30202	Tchem	Enzyme
CYP7A1	1.05613	0.98643	0.95605	1.3532	0.90349	0.80825	1.82329	Tchem	Enzyme
CYP8B1	0.31809	0.45984	0.47083	0.62494	0.60705	0.34467	0.23871	Tchem	Enzyme
DAGLA	2.24932	1.73754	2.08383	2.48993	1.72693	1.92721	1.98198	Tchem	Enzyme
DAGLB	1.53768	1.32541	1.17607	1.42913	1.68907	1.56959	1.54801	Tchem	Enzyme
DAO	-0.2016	-0.03527	-0.16091	-0.00912	0.00677	-0.02562	-0.10835	Tchem	Enzyme
DBH	0.64953	0.64969	0.94397	1.1936	0.78498	0.58796	1.33904	Tchem	Enzyme
DCPS	-0.08367	-0.11346	-0.20693	-0.03354	-0.13868	-0.10015	-0.14583	Tchem	Enzyme
DCTPP1	1.29969	1.35514	1.0685	1.0816	1.34819	1.5205	1.33721	Tchem	Enzyme
DDAH1	0.39931	0.24855	0.42542	0.42665	0.66795	0.38493	0.2557	Tchem	Enzyme
DDO	-0.05017	-0.03485	-0.05797	-0.0176	0.12117	-0.07971	-0.09534	Tchem	Enzyme
DDOST	1.13936	1.1143	1.11107	1.184	1.12861	1.20115	0.89686	Tchem	Enzyme
DDX1	2.32518	2.6852	2.3829	2.70948	3.05001	1.63569	2.18864	Tchem	Enzyme
DDX3X	2.22106	1.96092	2.95144	2.06931	2.5527	3.09766	2.45491	Tchem	Enzyme
DDX42	2.21142	1.82399	2.96862	2.46755	2.33691	3.0986	2.30651	Tchem	Enzyme
DEGS1	0.29285	0.24062	0.44598	0.35328	0.57688	0.31747	0.22898	Tchem	Enzyme
DGAT2	1.24247	1.30096	1.01993	1.08183	1.36691	1.48155	1.2631	Tchem	Enzyme
DGKZ	1.30615	1.36033	1.17586	1.07718	1.36418	1.5736	0.90178	Tchem	Enzyme
DHCR24	0.73804	0.56939	0.75544	1.23594	0.57862	0.69601	1.76835	Tchem	Enzyme
DHCR7	0.32979	0.47732	0.44077	0.6368	0.65424	0.43396	1.08129	Tchem	Enzyme
DHPS	1.67596	1.77018	1.39134	2.0692	1.69306	1.8344	1.64216	Tchem	Enzyme
DHX30	1.89446	1.39103	1.66373	2.42096	1.69026	1.38432	2.03634	Tchem	Enzyme
DNASE1	0.11649	0.11673	0.2265	0.17982	0.19039	0.17157	0.1331	Tchem	Enzyme
DNPEP	0.16517	0.15549	0.12795	0.51714	0.4684	0.15514	1.80497	Tchem	Enzyme
DNPH1	1.787	1.33087	1.57741	2.32915	1.63089	1.5092	1.97338	Tchem	Enzyme
DNTT	1.81063	2.17285	2.42596	3.02048	2.37833	1.67092	2.45654	Tchem	Enzyme
DPAGT1	2.13847	1.65346	1.99687	2.55958	1.89944	1.6356	2.1871	Tchem	Enzyme
DPP7	0.17554	0.20324	0.10692	0.06776	-0.10054	0.18974	0.22991	Tchem	Enzyme
DPP8	1.29256	1.31965	1.07014	1.08124	1.35342	1.51606	0.84872	Tchem	Enzyme
DPP9	2.05312	1.65039	2.04019	1.91919	2.34195	1.96935	1.90517	Tchem	Enzyme
DUOX2	0.44775	0.9355	0.7827	0.335	0.53002	0.46922	0.57836	Tchem	Enzyme
DUSP1	2.14821	1.65984	3.13352	2.63383	2.74965	3.58174	2.46401	Tchem	Enzyme
DUSP3	1.68662	1.20221	0.72569	0.66624	0.73309	0.58243	1.12337	Tchem	Enzyme
DUSP5	0.70119	1.3634	0.60184	0.43448	0.40639	0.64693	0.29604	Tchem	Enzyme
DUSP6	1.36167	1.39687	1.1402	1.38721	1.15718	1.16769	2.44	Tchem	Enzyme
DUT	2.25121	1.91169	3.19368	2.2122	2.53942	3.3737	2.58324	Tchem	Enzyme
EBP	2.07398	2.27958	1.55622	2.57358	2.05357	1.45626	2.01325	Tchem	Enzyme
ECE1	1.26111	1.32691	1.0299	1.79668	1.34981	1.51808	1.21992	Tchem	Enzyme
ENGASE	0.07907	0.03183	-0.16823	0.01492	-0.02515	0.04697	0.01005	Tchem	Enzyme
ENO1	2.17009	1.98575	2.04552	2.39148	2.20849	1.56664	1.97448	Tchem	Enzyme
ENPEP	0.2316	0.16965	0.22938	0.16366	0.15992	0.10068	0.1632	Tchem	Enzyme
ENPP1	0.23592	0.28004	0.49308	0.2033	0.63441	0.4539	0.23754	Tchem	Enzyme
ENPP2	2.14288	1.42082	2.05616	2.81771	1.71923	1.34235	1.96969	Tchem	Enzyme
ENPP3	1.27211	1.3393	1.07465	1.09655	1.39547	1.52517	0.88346	Tchem	Enzyme
ENTPD1	2.40805	1.40939	1.60236	2.88626	2.13038	1.33247	2.159	Tchem	Enzyme
ENTPD3	-0.16576	0.06405	0.2779	-0.05036	-0.09894	0.04665	0.0033	Tchem	Enzyme
EPHX1	1.81402	1.31184	1.5548	2.31931	1.60535	1.27758	1.96179	Tchem	Enzyme
EPHX2	0.30682	0.29106	0.33633	0.18061	0.69791	0.35319	0.24449	Tchem	Enzyme
EPX	1.27061	1.3251	1.08552	1.09942	1.33343	1.50664	0.90164	Tchem	Enzyme
ERAP1	0.70586	0.63777	0.68626	0.59327	0.93623	0.61581	0.64729	Tchem	Enzyme
ERAP2	1.12131	0.91965	1.06973	0.81428	1.16225	1.25587	1.28392	Tchem	Enzyme
ERCC2	2.17714	2.01446	2.98324	2.11514	2.50794	3.12289	2.48972	Tchem	Enzyme
ERCC5	1.97267	2.18324	2.44865	2.96041	2.37472	1.66735	2.46278	Tchem	Enzyme
ESD	1.87177	1.41016	1.62885	2.43019	2.02626	1.72371	1.97427	Tchem	Enzyme
F11	0.14708	0.14468	0.24053	0.30177	0.23574	0.16306	0.38151	Tchem	Enzyme
F12	0.33028	0.13317	0.27877	0.32089	0.39281	0.20615	1.05949	Tchem	Enzyme
F13A1	0.50639	0.47479	0.25147	1.46571	0.62893	0.17782	0.34354	Tchem	Enzyme
F7	0.705	0.67051	0.50886	0.76572	0.48359	0.54488	0.49836	Tchem	Enzyme
F9	0.78217	0.73834	0.519	0.41364	0.74355	0.78181	0.71496	Tchem	Enzyme
FAAH	0.22232	0.29975	0.18692	0.16652	0.37929	0.48654	0.19732	Tchem	Enzyme
FAAH2	0.18353	0.0369	0.08434	0.11157	0.2514	0.36273	0.17119	Tchem	Enzyme
FADS1	0.31354	0.43124	0.43806	0.61023	0.21919	0.11927	0.87726	Tchem	Enzyme
FAP	0.1749	0.172	0.33203	0.13667	0.32759	0.52712	0.41304	Tchem	Enzyme
FARS2	0.37193	0.4348	0.23545	0.2271	0.15229	0.31894	0.52102	Tchem	Enzyme
FARSB	2.22082	1.78471	2.00757	2.72776	2.00426	1.78578	2.35992	Tchem	Enzyme
FASN	2.18731	1.56414	1.80857	3.20577	1.95311	1.81456	2.08865	Tchem	Enzyme
FBP1	1.82021	1.46447	0.71408	0.39427	0.60754	0.59375	1.1826	Tchem	Enzyme
FDFT1	1.84241	1.3497	1.59934	2.83033	1.86731	1.80817	2.14022	Tchem	Enzyme
FECH	2.21458	1.75365	2.02071	2.60087	1.91548	1.53541	2.12019	Tchem	Enzyme
FEN1	3.18683	2.4835	3.1293	3.08643	3.18699	4.17213	2.57826	Tchem	Enzyme
FHIT	2.014	1.43688	1.61462	2.42942	2.02351	1.50979	2.05958	Tchem	Enzyme
FKBP1B	0.04109	0.06781	0.49522	0.14492	0.18097	0.15112	0.11787	Tchem	Enzyme
FKBP2	0.2793	0.64969	0.67124	0.7897	0.85064	0.68299	0.91906	Tchem	Enzyme
FKBP4	1.84152	1.32498	1.54588	2.3398	1.62191	1.33	1.96105	Tchem	Enzyme
FKBP5	1.08476	0.88077	1.00905	0.78347	1.07822	1.20746	1.26643	Tchem	Enzyme
FPGS	2.01826	1.48344	2.06003	2.70618	2.04716	1.95693	2.19273	Tchem	Enzyme
FTO	1.27833	1.35038	1.05367	1.09213	1.36885	1.50633	1.79125	Tchem	Enzyme
FUCA1	1.26804	1.35965	1.05457	1.08074	1.37062	1.54837	0.8676	Tchem	Enzyme
FUCA2	-0.04292	-0.07487	0.1217	-0.06926	0.01093	0.05593	-0.06676	Tchem	Enzyme
FURIN	0.4289	0.57532	0.51778	1.11964	0.5058	0.43225	0.35359	Tchem	Enzyme
FUT6	1.81457	1.2926	1.54115	2.31224	1.67141	1.5248	1.96562	Tchem	Enzyme
FUT7	1.28282	1.32575	1.08726	1.128	1.38526	1.50444	1.26658	Tchem	Enzyme
G6PD	3.2724	3.26583	2.79475	3.02867	1.89249	2.64334	2.53599	Tchem	Enzyme
GALE	0.22037	0.39137	0.19979	0.10597	0.17173	0.14003	0.10698	Tchem	Enzyme
GALNT10	1.29057	1.32775	1.08246	1.06388	1.34791	1.51111	2.08425	Tchem	Enzyme
GALNT14	1.26294	1.34052	1.06653	1.07164	1.33984	1.51167	0.9013	Tchem	Enzyme
GALNT2	2.13889	1.3578	1.84232	2.41477	1.83302	1.72683	2.06017	Tchem	Enzyme
GANAB	0.3628	0.30628	0.36457	0.24364	0.12587	0.1467	0.10196	Tchem	Enzyme
GANC	-0.15839	-0.27623	-0.21952	-0.09704	-0.25371	-0.14891	-0.1243	Tchem	Enzyme
GAPDH	2.03828	1.71601	1.78596	2.5043	1.84443	1.85257	2.13326	Tchem	Enzyme
GBA2	0.21265	0.53632	0.19841	0.23051	0.50308	0.26684	0.34794	Tchem	Enzyme
GCKR	1.25966	1.46182	1.51398	1.47436	1.6571	1.44759	1.64179	Tchem	Enzyme
GCLC	1.818	1.29959	1.55591	2.34156	1.63602	1.31034	1.97653	Tchem	Enzyme
GFER	0.90709	0.92846	0.623	0.85633	0.87693	1.14439	0.77337	Tchem	Enzyme
GFPT1	0.55998	0.35707	0.42686	0.29696	0.7201	0.75495	0.81265	Tchem	Enzyme
GGH	1.78702	1.28543	1.52505	2.32124	1.60503	1.31248	1.97698	Tchem	Enzyme
GGPS1	0.35724	0.28264	0.52079	0.46235	0.48452	0.71699	0.24806	Tchem	Enzyme
GLB1	1.88693	1.31428	1.54793	2.35939	1.66077	1.53786	1.96554	Tchem	Enzyme
GLO1	0.67042	0.64141	0.52834	0.61307	0.98059	0.6043	0.63855	Tchem	Enzyme
GLS	2.04746	1.32472	1.61148	2.3436	1.68946	1.3249	1.99278	Tchem	Enzyme
GLS2	0.25768	0.34142	0.40046	0.21285	0.26664	0.20771	1.24703	Tchem	Enzyme
GLUL	0.35748	0.31725	0.26528	1.49508	0.3885	0.26674	1.0557	Tchem	Enzyme
GNMT	0.1978	0.33126	0.31713	0.1588	0.21199	0.21319	0.64658	Tchem	Enzyme
GNPAT	0.1154	0.4743	0.40236	0.17165	0.24864	0.23048	0.01787	Tchem	Enzyme
GPX4	0.80353	0.7359	0.60726	0.67752	1.15532	0.95352	0.63093	Tchem	Enzyme
GSAP	0.09887	0.06078	0.3999	0.0147	0.10676	0.14207	0.02666	Tchem	Enzyme
GSPT2	0.01243	0.12596	0.10142	0.05904	0.18895	0.03482	0.06362	Tchem	Enzyme
GSTA1	1.86557	0.2893	0.25646	1.3793	0.29834	0.21141	0.1444	Tchem	Enzyme
GSTK1	0.6802	0.28978	0.47549	0.26444	0.65935	0.32805	1.17584	Tchem	Enzyme
GSTM2	0.72167	0.31854	0.25977	0.28654	0.59511	0.74961	0.38325	Tchem	Enzyme
GSTO1	0.73379	0.163	0.17362	0.53289	0.46886	0.23255	1.77352	Tchem	Enzyme
GSTP1	1.85714	1.4742	1.59012	2.86486	1.66518	1.71883	2.04735	Tchem	Enzyme
GUSB	0.66089	0.73972	0.93732	0.69221	0.19799	0.63615	1.08535	Tchem	Enzyme
GYS1	2.03109	1.59496	2.79063	2.33854	2.18093	2.96699	2.1581	Tchem	Enzyme
GZMB	1.79389	1.26118	0.7721	0.87773	0.72348	0.83789	1.0604	Tchem	Enzyme
HAO2	1.11449	0.96217	1.10582	0.89144	1.19066	1.2708	1.36794	Tchem	Enzyme
HEXA	0.18154	0.17793	0.19577	0.22156	0.23815	0.2135	0.27652	Tchem	Enzyme
HEXB	0.3001	-0.03965	0.07976	0.37069	0.231	0.12621	-0.06629	Tchem	Enzyme
HGF	1.98545	1.5707	2.758	2.31784	2.18946	2.94416	2.14876	Tchem	Enzyme
HGFAC	0.13317	0.04872	-0.01499	-0.04994	-0.05118	-0.02278	-0.0325	Tchem	Enzyme
HHAT	0.38705	0.25259	0.172	0.0979	0.30849	0.87646	0.23595	Tchem	Enzyme
HLCS	1.48185	1.34805	1.18089	1.42073	1.67043	1.55808	1.65613	Tchem	Enzyme
HMGCS1	3.74508	2.13842	3.83006	2.22468	3.46294	4.24354	2.58672	Tchem	Enzyme
HMOX1	2.00842	1.49763	1.93463	2.58564	2.82567	1.48445	2.09527	Tchem	Enzyme
HMOX2	2.16054	1.43743	1.57731	2.43926	1.70605	1.61434	2.25	Tchem	Enzyme
HNMT	2.25425	1.50286	1.84319	2.98564	1.60314	1.52058	2.11967	Tchem	Enzyme
HPGD	0.71468	0.42403	0.38439	1.0426	0.48031	0.27273	0.13917	Tchem	Enzyme
HPGDS	2.7088	2.83011	1.97135	2.67022	2.07827	1.8995	1.75526	Tchem	Enzyme
HPN	2.0817	1.34684	1.69506	2.76041	1.90032	1.89706	1.95755	Tchem	Enzyme
HPRT1	-0.03614	-0.01595	-0.00883	-0.0498	-0.16225	-0.02208	0.01373	Tchem	Enzyme
HPSE	0.46324	0.36437	0.74356	0.50046	0.57297	0.49564	1.02715	Tchem	Enzyme
HRAS	2.72427	2.80226	1.80217	2.13244	1.74717	2.05863	1.90165	Tchem	Enzyme
HSD11B2	1.89889	1.66618	2.07999	2.95605	1.65133	1.87417	2.01965	Tchem	Enzyme
HSD17B1	0.41351	0.35296	0.73726	0.1776	0.57717	0.25928	1.38929	Tchem	Enzyme
HSD17B10	0.39318	0.50595	0.25154	0.27977	0.14879	0.28258	0.16577	Tchem	Enzyme
HSD17B14	1.10033	0.92456	1.02538	0.8267	1.15939	1.26807	1.29434	Tchem	Enzyme
HSD17B2	1.24318	0.85765	0.74237	1.50538	1.21115	0.7309	1.75429	Tchem	Enzyme
HSD17B3	0.27216	0.14412	0.17329	0.12735	-0.03177	0.07996	1.05276	Tchem	Enzyme
HSD17B7	0.3558	0.48744	0.47527	0.63138	0.3739	0.52806	0.23136	Tchem	Enzyme
HSD3B1	0.64202	0.73514	1.05367	0.79034	0.34933	0.4777	1.31025	Tchem	Enzyme
HTRA1	1.26843	1.33716	1.06685	1.16202	1.40563	1.52741	1.29268	Tchem	Enzyme
IARS2	0.16713	0.16392	0.11084	0.20107	0.2134	0.14255	0.06723	Tchem	Enzyme
ICMT	1.58207	1.41115	1.18535	1.43684	1.7049	1.61298	1.50257	Tchem	Enzyme
IDE	2.28385	2.18643	2.03026	2.60301	2.20219	2.2424	2.18773	Tchem	Enzyme
IDO1	1.24457	1.32462	1.0393	1.38621	1.32022	1.50121	0.84401	Tchem	Enzyme
INMT	0.19128	0.08784	0.17857	-0.0021	-0.27721	-0.06666	0.051	Tchem	Enzyme
INPPL1	1.0587	1.05044	1.30985	1.28031	1.3625	0.90338	1.45625	Tchem	Enzyme
JMJD6	0.72235	1.0854	0.97924	2.11448	0.96129	1.01451	1.24363	Tchem	Enzyme
KLK1	0.2106	0.28446	0.11949	0.19769	0.19861	0.28778	1.21586	Tchem	Enzyme
KLK13	-0.09138	-0.13757	-0.03913	0.02242	-0.31147	-0.12571	0.14415	Tchem	Enzyme
KLK14	0.21274	0.14506	0.11099	0.12147	-0.13857	0.31816	-0.04328	Tchem	Enzyme
KLK2	0.27136	0.29194	0.31695	1.15689	0.60494	0.32169	0.21854	Tchem	Enzyme
KLK4	0.26175	0.15537	0.22394	0.21703	0.50372	0.39492	0.23977	Tchem	Enzyme
KLK5	0.64395	0.78536	0.75315	0.77208	0.39693	0.60152	0.73249	Tchem	Enzyme
KLK6	0.65306	0.76135	0.74667	0.73635	0.5684	0.58414	0.73728	Tchem	Enzyme
KLK7	0.60925	0.7689	0.72643	0.7311	0.42017	0.58965	0.74019	Tchem	Enzyme
KLK8	1.24624	1.32797	1.0463	1.22732	1.36035	1.50765	0.93286	Tchem	Enzyme
KMO	-0.04798	0.05125	0.26334	-0.02117	0.08418	0.06919	0.04652	Tchem	Enzyme
KYNU	0.37042	0.11298	0.14985	0.37719	0.30881	0.41689	0.22278	Tchem	Enzyme
LAP3	0.30593	0.18938	0.10882	0.1516	0.19663	0.15246	0.02243	Tchem	Enzyme
LCAT	0.22945	0.35003	0.11753	0.18624	0.28008	0.39633	0.24625	Tchem	Enzyme
LDHA	2.30931	1.77958	2.8678	2.55342	2.74413	3.02911	2.51155	Tchem	Enzyme
LDHB	1.78871	1.30283	1.55717	2.32088	1.60612	1.46675	1.99591	Tchem	Enzyme
LGMN	0.35577	0.50782	0.34171	0.10451	0.38342	0.31633	0.31384	Tchem	Enzyme
LIG1	2.27541	2.29477	2.89863	3.01192	2.99878	3.04501	2.47228	Tchem	Enzyme
LIPA	0.19763	0.33203	0.23034	0.18055	0.16672	0.11933	0.11396	Tchem	Enzyme
LIPC	1.86886	1.40458	1.61314	2.51503	1.71527	1.93785	1.96273	Tchem	Enzyme
LIPE	1.32871	1.35448	1.13633	1.09693	1.403	1.51526	1.00978	Tchem	Enzyme
LIPG	1.12855	1.12975	0.94197	1.1741	1.03202	1.50876	0.93549	Tchem	Enzyme
LNPEP	1.94898	1.32906	1.83025	2.59954	2.51005	1.46254	2.42295	Tchem	Enzyme
LONP1	2.09087	1.73479	1.98367	2.5066	1.91882	1.6897	2.23907	Tchem	Enzyme
LOX	0.62996	0.71323	0.51066	0.74562	0.64389	0.59011	1.2133	Tchem	Enzyme
LOXL2	1.90864	2.43448	0.7936	2.06167	1.7083	1.99367	1.7959	Tchem	Enzyme
LOXL3	0.36071	0.17035	0.26076	0.37107	0.2527	0.18876	0.17082	Tchem	Enzyme
LOXL4	0.26391	0.32513	0.34809	0.18068	0.58999	0.34239	1.04059	Tchem	Enzyme
LPL	0.69682	0.58062	0.73833	0.70842	0.59803	0.69331	1.18406	Tchem	Enzyme
LSS	1.82517	1.37085	1.59958	2.31357	1.60183	1.30034	1.97906	Tchem	Enzyme
LTA4H	2.05541	1.62573	2.06992	2.79235	2.28024	1.95656	2.10825	Tchem	Enzyme
LTC4S	0.38995	0.4367	0.75857	1.52599	0.58869	0.28274	0.37213	Tchem	Enzyme
LYPLA1	1.06512	1.04371	1.18718	1.14489	0.8863	1.09503	0.99584	Tchem	Enzyme
LYPLA2	0.84716	0.79571	0.54059	0.43787	0.7681	0.82359	0.70493	Tchem	Enzyme
MACROD1	1.80419	1.32718	1.60854	2.36508	1.60269	1.32631	1.99173	Tchem	Enzyme
MACROD2	0.19064	0.21727	0.15334	0.47859	0.44731	0.82813	1.76714	Tchem	Enzyme
MAN1B1	2.17121	1.33414	1.71174	2.70692	1.94869	1.71034	2.13386	Tchem	Enzyme
MAN2B1	0.00374	-0.00371	-0.0255	0.00575	0.11854	-0.06621	-0.00086	Tchem	Enzyme
MANBA	0.27383	0.12557	0.18974	0.28031	-0.06361	0.16355	0.08173	Tchem	Enzyme
MARS2	0.67601	1.23712	0.50853	0.83256	0.41891	1.44846	1.1501	Tchem	Enzyme
MASP1	0.14872	0.07816	0.0952	0.09138	0.31585	0.11489	0.10221	Tchem	Enzyme
MASP2	1.28801	1.33561	1.05504	1.0535	1.31615	1.50266	0.87436	Tchem	Enzyme
MAT2A	2.14427	1.64658	1.88212	2.75533	1.87928	1.85238	2.42202	Tchem	Enzyme
MBOAT4	0.18841	0.41848	0.41708	0.15763	0.16998	0.42575	0.33289	Tchem	Enzyme
MBTPS1	1.2111	1.11645	2.085	3.18721	0.70829	0.84033	0.86102	Tchem	Enzyme
MDH1	0.51352	0.36925	0.19881	0.38241	0.24263	0.17462	0.10922	Tchem	Enzyme
MDH2	0.82756	0.78306	0.62076	0.45328	0.7401	0.79723	0.81751	Tchem	Enzyme
MDM2	5.2909	3.62974	3.38197	3.89114	2.24621	2.66742	4.19117	Tchem	Enzyme
METAP1	2.10915	1.54941	2.05434	2.90736	1.86222	1.58469	2.35275	Tchem	Enzyme
METAP2	2.31927	1.60716	1.86616	3.24483	2.86968	1.83176	2.10213	Tchem	Enzyme
MGAT1	1.54941	1.33984	1.15398	1.47039	1.75952	1.53339	1.51603	Tchem	Enzyme
MGAT2	0.08033	0.05404	0.10606	-0.0139	0.07329	0.06207	0.14402	Tchem	Enzyme
MGAT3	0.30948	0.21853	0.50934	1.16285	0.13921	0.32093	0.27543	Tchem	Enzyme
MGLL	1.27709	1.33725	1.0682	1.05305	1.34152	1.50686	0.9157	Tchem	Enzyme
MGMT	1.819	1.30025	1.50237	2.30087	1.58414	1.32239	1.96439	Tchem	Enzyme
MLYCD	0.06256	0.0091	-0.01752	0.07838	0.03595	0.01647	-0.08329	Tchem	Enzyme
MMEL1	1.29347	1.35317	1.05656	1.07338	1.38815	1.50428	0.89754	Tchem	Enzyme
MMP1	1.76309	1.37962	1.52682	2.29859	1.63556	1.29101	1.93185	Tchem	Enzyme
MMP13	0.90532	1.24591	1.25311	1.46819	0.84276	1.12599	1.11476	Tchem	Enzyme
MMP14	0.66845	1.04625	0.64604	1.20357	0.68688	0.78673	0.51045	Tchem	Enzyme
MMP15	0.17565	0.25733	0.22855	0.0106	0.09321	-0.00439	0.0528	Tchem	Enzyme
MMP16	1.10486	0.8955	1.01112	0.80735	1.15119	1.2282	1.30434	Tchem	Enzyme
MMP17	0.05645	0.01674	0.31192	0.10102	0.26285	0.04992	-0.01264	Tchem	Enzyme
MMP2	1.79915	1.35551	1.5396	2.32685	1.58087	1.29155	1.95732	Tchem	Enzyme
MMP25	-0.05576	-0.0177	-0.05009	0.02044	0.08791	-0.09208	-0.06857	Tchem	Enzyme
MMP26	1.06997	0.95657	0.93141	1.40313	0.9024	0.77996	1.12978	Tchem	Enzyme
MMP7	1.29673	0.669	0.51421	1.1559	0.65723	0.57872	0.51265	Tchem	Enzyme
MMP8	3.05134	1.66918	3.23377	1.72797	2.62014	3.69379	2.56127	Tchem	Enzyme
MMP9	1.81033	1.43138	1.80278	2.80752	1.95954	1.68079	1.95658	Tchem	Enzyme
MOGAT2	1.82199	1.32024	1.56645	2.32955	1.63123	1.49136	2.03064	Tchem	Enzyme
MPG	1.15949	1.81026	1.06182	3.07767	1.27469	1.43843	1.51754	Tchem	Enzyme
MPI	-0.2126	-0.10444	-0.05442	-0.04967	-0.10363	-0.14255	-0.11445	Tchem	Enzyme
MPO	1.83147	1.32381	1.59611	2.36555	1.59445	1.33186	1.98898	Tchem	Enzyme
MST1	1.96557	2.2349		3.0139		1.70496	2.40311	Tchem	Enzyme
MTAP	2.0267	1.56158	1.6857	2.45646	2.39549	1.49064	1.9927	Tchem	Enzyme
MTHFD1	1.86464	1.5102	1.58832	2.47297	1.62967	1.34399	2.0869	Tchem	Enzyme
MTHFD2	1.88466	1.44179	1.67769	2.48714	2.14006	1.67341	2.12922	Tchem	Enzyme
MVD	2.05179	2.06	1.82793	2.07217	2.01174	1.90335	1.76293	Tchem	Enzyme
NAA50	0.46845	0.45007	0.86691	0.44867	0.51599	0.46388	0.35858	Tchem	Enzyme
NAAA	1.84044	1.33045	1.57802	2.35124	1.64426	1.33248	1.98755	Tchem	Enzyme
NAALAD2	0.17344	0.33237	0.1158	0.03691	0.06023	0.05632	0.09002	Tchem	Enzyme
NAMPT	2.20483	1.50482	1.64513	2.99961	2.81659	1.9578	2.31966	Tchem	Enzyme
NAPEPLD	0.54035	0.55772	0.75345	0.65713	0.23469	0.39373	1.02664	Tchem	Enzyme
NAPRT	0.20324	0.37718	0.09317	0.07302	0.12174	0.16918	0.00646	Tchem	Enzyme
NAT1	0.65774	0.64594	0.81579	0.74181	0.69296	0.54394	1.26251	Tchem	Enzyme
NCEH1	1.25861	1.31247	1.0655	1.07587	1.33666	1.51788	0.89262	Tchem	Enzyme
NEDD4	1.79198	1.45101	2.36477	2.31128	1.89254	1.50948	2.0009	Tchem	Enzyme
NEU1	0.99489	1.12427	0.99242	1.17037	0.72318	0.48286	1.07916	Tchem	Enzyme
NEU3	0.18926	0.29223	0.08133	0.18998	0.12745	0.18274	0.15987	Tchem	Enzyme
NEU4	0.10593	0.03044	-0.00112	0.08511	0.06731	0.20128	0.25579	Tchem	Enzyme
NMT1	0.57137	0.71165	0.69056	0.73315	0.6657	0.89048	0.8118	Tchem	Enzyme
NMT2	-0.06591	-0.06632	-0.09351	-0.05561	-0.02811	-0.10991	-0.09778	Tchem	Enzyme
NNMT	1.80399	0.89511	0.7838	1.41561	1.22845	0.80766	0.93112	Tchem	Enzyme
NOS1	1.95617	2.46336	1.16032	2.09957	1.70003	1.99612	1.72005	Tchem	Enzyme
NOS2	1.02953	1.39638	1.19608	1.29407	0.80784	1.0956	1.30963	Tchem	Enzyme
NOS3	1.53546	1.47276	1.84574	1.5353	1.6663	1.5123	1.55459	Tchem	Enzyme
NOTUM	1.82546	1.34222	1.55732	2.34584	1.64305	1.55568	2.01221	Tchem	Enzyme
NOX1	0.89918	1.43786	0.73577	0.85562	1.05241	1.23248	0.69694	Tchem	Enzyme
NOX4	0.6764	0.61558	0.7877	0.43584	0.51719	0.52225	0.42309	Tchem	Enzyme
NOX5	0.31051	1.18068	0.67461	0.40141	0.57359	0.39969	0.35606	Tchem	Enzyme
NPEPPS	0.09062	0.09294	-0.04058	0.08012	0.17024	0.02578	-0.02088	Tchem	Enzyme
NQO1	1.0279	1.27913	1.14964	1.10569	0.82726	1.0663	1.02859	Tchem	Enzyme
NQO2	0.7816	0.27886	0.21095	0.33908	0.24196	0.22955	0.35918	Tchem	Enzyme
NRAS	1.94733	1.57028	1.73866	2.81321	1.71235	1.6778	2.31921	Tchem	Enzyme
NT5E	0.42377	0.3541	0.44247	1.40867	0.70189	0.50245	0.60796	Tchem	Enzyme
NT5M	0.1244	0.02055	0.1997	-0.02898	0.12498	-0.09092	0.03354	Tchem	Enzyme
NTMT1	1.83065	1.33815	1.57794	2.32185	1.59715	1.50894	2.0274	Tchem	Enzyme
METTL11B	0.33282	-0.43348	-0.07098	-0.26097	0.09066	0.00323	-0.08232	Tchem	Enzyme
NUDT1	1.25238	1.33321	1.04626	1.52935	1.3099	1.52699	1.28597	Tchem	Enzyme
OAT	0.20851	0.30156	0.17591	0.18292	0.20901	0.13702	0.17701	Tchem	Enzyme
OGA	1.77798	1.36139	1.60368	2.30285	1.59639	1.30338	2.09085	Tchem	Enzyme
OGG1	0.78325	1.19927	0.60601	0.71476	0.78049	0.5331	1.62613	Tchem	Enzyme
OGT	1.80571	1.7432	2.01951	1.99001	2.02285	2.02498	1.61942	Tchem	Enzyme
OLA1	1.88385	1.39503	1.61819	2.37164	1.64519	1.58749	2.0009	Tchem	Enzyme
OTC	0.26909	0.16672	0.04247	0.17664	0.17526	0.28897	0.09586	Tchem	Enzyme
P4HA1	1.49546	1.29276	1.1593	1.42162	1.6406	1.52606	1.52944	Tchem	Enzyme
P4HB	1.27702	1.34929	1.05049	1.08567	1.34908	1.52061	0.90755	Tchem	Enzyme
P4HTM	0.12741	0.17839	0.23207	0.14446	-0.00797	0.14186	0.15946	Tchem	Enzyme
PADI1	0.40976	0.44185	0.71755	0.23975	0.55837	0.40168	0.32901	Tchem	Enzyme
PADI2	1.01299	0.88415	0.73268	1.21427	1.17807	0.81112	0.86964	Tchem	Enzyme
PADI3	0.304	0.31543	0.44386	0.29303	0.61908	0.38934	0.32358	Tchem	Enzyme
PADI4	1.8699	1.42798	0.64389	0.40348	0.50955	0.78209	1.04527	Tchem	Enzyme
PAFAH1B2	0.79249	0.71835	0.44192	0.38477	0.62191	0.77253	0.63615	Tchem	Enzyme
PAM	1.88743	1.4321	1.82993	2.91977	2.68636	2.03322	1.99618	Tchem	Enzyme
PAOX	0.28894	0.35243	0.14795	0.25463	0.43808	0.24905	0.22625	Tchem	Enzyme
PARL	1.95107	1.41275	1.62331	2.36461	1.6967	1.59395	2.05548	Tchem	Enzyme
PARP10	2.23179	2.061	2.52289	2.764	1.85565	1.94918	2.5097	Tchem	Enzyme
PARP12	1.78095	1.31566	1.53109	2.33819	1.59279	1.31943	1.96394	Tchem	Enzyme
PARP14	1.32455	1.35424	1.09652	1.10128	1.35865	1.53532	1.33822	Tchem	Enzyme
PARP15	0.3254	-0.00223	0.066	0.38037	0.17931	0.12229	0.05663	Tchem	Enzyme
PARP16	0.68653	0.72041	0.76451	0.76335	0.64028	0.60978	0.79412	Tchem	Enzyme
PARP4	-0.04552	0.01348	0.15849	0.06332	0.01598	0.01811	-0.02755	Tchem	Enzyme
PARP6	-0.00204	0.00038	-0.04261	0.00984	0.0672	-0.0682	-0.03423	Tchem	Enzyme
PCSK1	2.09699	1.3122	1.76424	2.54599	2.26753	1.93502	1.97667	Tchem	Enzyme
PCSK2	0.19784	0.26023	0.21635	0.0963	0.21073	0.15115	0.05839	Tchem	Enzyme
PCSK5	0.75048	0.14202	0.21924	0.52459	0.50372	0.21986	1.85422	Tchem	Enzyme
PCSK7	1.76557	1.34924	1.54932	3.09241	1.58943	1.31822	1.99292	Tchem	Enzyme
PCYT1A	2.28645	1.77944	2.93633	2.25778	2.43768	3.07887	2.35403	Tchem	Enzyme
PDE11A	0.18621	0.33017	0.28947	0.08569	0.18036	0.19945	0.67504	Tchem	Enzyme
PDE12	1.06374	0.83603	0.75009	1.37785	1.19263	0.72217	0.96075	Tchem	Enzyme
PDE9A	2.29151	1.4531	1.77363	2.81704	1.72726	1.62897	1.94813	Tchem	Enzyme
PDF	-1.05282	-0.48684	0.19725	-0.03289	-0.03739	-0.24658	-0.35988	Tchem	Enzyme
PDIA6	0.542	0.58857	0.74642	0.6832	0.22285	0.39158	1.02958	Tchem	Enzyme
PEPD	0.80078	0.19865	0.68369	0.52476	0.62253	0.73867	0.36223	Tchem	Enzyme
PFKFB4	1.05715	1.04545	1.20546	1.15203	0.84873	1.11662	0.94445	Tchem	Enzyme
PGC	1.84274	1.33318	1.58116	2.34959	1.6398	1.33405	1.97203	Tchem	Enzyme
PGD	0.91055	1.17845	0.65048	0.79004	1.08504	0.89429	0.90929	Tchem	Enzyme
PGGT1B	-0.00733	0.22861	0.35608	0.03809	0.06573	0.19494	0.09043	Tchem	Enzyme
PHGDH	2.1944	1.58207	1.65315	1.79967	2.11663	2.00173	1.91502	Tchem	Enzyme
PHLPP1	1.99013	1.6266	2.75995	1.77818	2.22623	2.94603	2.13394	Tchem	Enzyme
PHOSPHO1	1.29607	1.32588	1.06848	1.07608	1.31243	1.51406	0.90541	Tchem	Enzyme
PIN1	2.22953	2.05487	2.77577	2.75579	2.32438	2.92738	2.52492	Tchem	Enzyme
PITRM1	1.08773	1.3601	0.40943	0.30483	0.40815	0.42422	1.12066	Tchem	Enzyme
PLA2G1B	0.62175	1.32577	0.50961	0.45329	0.14809	0.26079	0.39102	Tchem	Enzyme
PLA2G2A	0.7998	1.20206	0.63773	1.24952	0.92563	1.02502	0.68478	Tchem	Enzyme
PLA2G2D	0.13935	1.20012	0.34095	0.38127	0.45611	0.41425	0.22886	Tchem	Enzyme
PLA2G2E	0.1737	1.28263	0.35049	0.47095	0.07458	0.24147	0.20768	Tchem	Enzyme
PLA2G2F	0.11847	1.19343	0.34585	0.39345	0.02805	0.20522	0.23213	Tchem	Enzyme
PLA2G4A	1.95935	1.39954	2.16983	2.87137	1.85858	1.33827	2.02511	Tchem	Enzyme
PLA2G4B	0.14219	1.18835	0.39524	0.37579	0.12672	0.20529	0.21653	Tchem	Enzyme
PLA2G4C	0.03576	0.02253	0.01858	-0.04603	-0.0788	0.02445	-0.19922	Tchem	Enzyme
PLA2G5	0.16822	1.17788	0.38492	0.38813	0.26736	0.23371	0.18967	Tchem	Enzyme
PLA2G6	0.63049	1.18259	0.7856	0.68844	0.34448	0.61808	1.12675	Tchem	Enzyme
PLA2G7	0.24592	0.34174	0.32558	0.27648	0.21599	0.30358	0.441	Tchem	Enzyme
PLAA	0.19744	1.21508	0.38732	0.41017	0.19278	0.22945	0.25969	Tchem	Enzyme
PLAU	1.96732	1.9171	1.81919	2.42353	2.0937	1.61628	1.97938	Tchem	Enzyme
PLAUR	2.05551	1.5909	1.85487	2.53201	2.10061	2.0255	2.04478	Tchem	Enzyme
PLCD1	0.68769	0.59805	1.39265	0.73893	0.72288	0.81442	0.71191	Tchem	Enzyme
PLCG1	1.93785	2.81021	1.08483	1.53328	1.30397	1.74859	2.07707	Tchem	Enzyme
PLCG2	2.16418	1.55573	1.6444	3.11915	2.31415	2.10201	2.07761	Tchem	Enzyme
PLD1	2.86253	1.81971	3.00587	1.89075	2.90358	3.61864	2.17457	Tchem	Enzyme
PLD2	0.90765	1.18099	1.35696	0.62595	0.60866	0.70361	0.90455	Tchem	Enzyme
PMM2	1.86927	1.45642	1.62103	2.37426	1.66428	1.31532	2.02678	Tchem	Enzyme
PNKP	0.67476	0.71099	1.04024	0.78989	0.50791	0.67385	1.27033	Tchem	Enzyme
PNMT	0.21961	0.33061	0.25064	0.25396	0.17707	0.11342	1.07904	Tchem	Enzyme
PNPLA2	1.4628	1.62772	1.71168	1.98058	1.28285	1.73271	1.65956	Tchem	Enzyme
PNPO	1.87673	1.38316	1.82631	2.63611	1.95096	1.50679	2.18287	Tchem	Enzyme
POLB	2.19856	1.44424	1.8093	2.81046	1.6967	1.44299	1.97244	Tchem	Enzyme
POLG	2.12814	1.76816	2.124	2.4125	2.33085	2.12342	1.99518	Tchem	Enzyme
POLH	1.74469	2.23987	2.49889	3.03699	2.47213	1.70588	2.55025	Tchem	Enzyme
POLI	1.69215	2.17894	2.39987	2.97898	2.33517	1.63731	2.44318	Tchem	Enzyme
POLR1A	1.62283	1.66959	1.6136	1.35932	1.71982	1.76221	1.69429	Tchem	Enzyme
PORCN	0.45613	0.11638	0.24148	0.35927	0.59112	0.2054	0.11167	Tchem	Enzyme
PPIB	1.14464	1.21223	1.0631	0.82975	1.15371	1.27145	1.32212	Tchem	Enzyme
PPID	1.99673	1.31593	1.66663	2.5234	1.7416	1.62142	1.92574	Tchem	Enzyme
PPIF	2.26282	1.48129	1.79615	2.68881	2.3016	1.7314	2.04609	Tchem	Enzyme
PPIG	1.07875	0.8498	0.72299	1.35505	1.25134	0.93891	0.88581	Tchem	Enzyme
PPIP5K2	1.36357	1.39568	1.12707	1.09095	1.40642	1.54748	2.09615	Tchem	Enzyme
PPM1A	1.80532	1.80982	2.15607	2.29998	1.8397	1.30672	1.96624	Tchem	Enzyme
PPM1B	1.13268	1.14876	1.22789	0.95504	1.07017	1.01413	0.98564	Tchem	Enzyme
PPM1D	2.19647	1.77085	2.7637	2.33787	2.24031	3.01654	2.35784	Tchem	Enzyme
PPME1	1.55564	1.57932	1.69633	3.1479	1.32841	1.5106	1.55695	Tchem	Enzyme
PPOX	0.19246	0.14278	0.13766	0.10088	0.22366	0.18629	0.1043	Tchem	Enzyme
PPP1CA	3.20521	3.06094	3.54735	1.86981	3.63357	3.34939	2.37647	Tchem	Enzyme
PPP1CC	1.2914	1.44182	1.3679	1.40749	1.71482	1.4062	1.53539	Tchem	Enzyme
PPP1R15A	1.57558	1.79224	1.41817	1.4989	1.63886	1.96009	1.32184	Tchem	Enzyme
PPP1R15B	0.962	0.87139	0.66724	0.61457	0.86743	0.97293	1.13903	Tchem	Enzyme
PPP2CA	4.13148	3.97115	3.27762	4.49004	2.74503	3.5862	3.04266	Tchem	Enzyme
PPP2R2A	2.35574	1.97435	1.51165	3.29112	2.29172	1.46594	1.50266	Tchem	Enzyme
PPP2R5A	2.22448	1.57963	1.67572	3.11501	1.6974	1.51582	2.13579	Tchem	Enzyme
PPP3CA	2.26912	2.29324	2.04198	2.58686	2.15158	2.25146	2.16627	Tchem	Enzyme
PRCP	0.01277	0.07975	0.06877	0.14812	0.09976	0.11327	-0.04161	Tchem	Enzyme
PREP	1.74956	2.33244	2.12409	1.47669	1.38409	1.71599	1.05277	Tchem	Enzyme
PRKAB2	1.29917	1.34167	1.05306	1.0897	1.38071	1.54341	0.9691	Tchem	Enzyme
PRKAG2	2.26973	2.13914	1.96148	2.43833	2.18932	2.26419	2.10925	Tchem	Enzyme
PRKAR2A	2.62866	1.71041	2.92685	1.82257	2.33488	3.45445	2.28281	Tchem	Enzyme
PRKAR2B	3.31492	1.82276	3.27513	3.14273	2.25881	4.68718	2.21102	Tchem	Enzyme
PROC	1.30621	1.36911	1.12995	1.0829	1.40011	1.52335	2.20273	Tchem	Enzyme
PRSS3	0.28662	0.18356	0.1348	0.15428	0.24575	0.33703	0.09571	Tchem	Enzyme
PRSS8	0.04405	-0.05855	0.27796	0.07987	0.34675	0.04638	0.00699	Tchem	Enzyme
PRTN3	2.05861	1.70831	3.08375	2.37554	2.39231	3.30221	2.38748	Tchem	Enzyme
PSEN1	2.92939	2.27621	3.27656	2.06428	2.87486	3.88306	2.23468	Tchem	Enzyme
PSEN2	1.80422	1.29548	1.54858	2.31819	1.58054	1.30592	1.94989	Tchem	Enzyme
PSENEN	0.31759	0.22538	0.33707	1.22501	0.40516	0.31442	0.39197	Tchem	Enzyme
PSMB10	2.27436	2.18932	2.01317	2.59281	2.09588	2.2536	2.16608	Tchem	Enzyme
PSMB9	2.21585	2.15377	1.99542	2.5844	2.16249	2.21962	2.12908	Tchem	Enzyme
PSMC4	2.55302	2.39434	2.31136	2.92932	2.49836	2.5386	2.47594	Tchem	Enzyme
PSMD14	2.50632	2.44592	2.35918	2.93772	2.54262	2.57177	2.47722	Tchem	Enzyme
PTGES	0.44234	0.30696	0.65588	0.44992	0.61921	0.23632	1.04387	Tchem	Enzyme
PTGES2	0.13387	0.1006	0.20436	0.04066	0.21965	0.10879	0.15089	Tchem	Enzyme
PTGIS	0.20787	0.32558	0.19495	0.19775	0.07514	0.10988	0.27531	Tchem	Enzyme
PTP4A1	2.50993	1.92032	1.59166	2.99493	2.2796	1.76693	2.20863	Tchem	Enzyme
PTP4A2	1.04215	0.84737	0.76637	1.26414	1.17295	0.83833	0.856	Tchem	Enzyme
PTP4A3	1.13054	1.49614	0.65612	0.66785	0.9883	1.45512	1.99081	Tchem	Enzyme
PTPA	2.38879	1.77744	1.91718	2.78987	2.90006	1.64659	2.25854	Tchem	Enzyme
PTPMT1	0.36567	0.36432	0.2457	0.22068	0.25029	0.26588	0.34905	Tchem	Enzyme
PTPN1	2.30678	2.44306	3.11854	3.93998	2.45227	3.18289	2.80385	Tchem	Enzyme
PTPN11	1.04578	1.22152	1.48964	1.30726	1.48488	1.33749	1.5602	Tchem	Enzyme
PTPN12	0.85703	1.19233	1.00377	0.71265	0.73831	1.09352	0.68781	Tchem	Enzyme
PTPN13	0.79067	0.73937	0.67915	0.63524	0.65137	0.72777	1.01414	Tchem	Enzyme
PTPN2	2.85085	1.71949	3.13468	1.93646	2.76538	3.97952	2.36799	Tchem	Enzyme
PTPN22	0.58705	0.2889	0.22479	0.41824	0.52125	0.18611	0.31534	Tchem	Enzyme
PTPN4	0.75513	0.67342	0.40898	0.55425	0.55431	0.59537	1.82102	Tchem	Enzyme
PTPN5	1.26974	1.29619	1.07799	1.05358	1.28959	1.48051	0.89917	Tchem	Enzyme
PTPN6	2.03423	1.6264	2.78476	1.70433	2.24794	2.9773	2.16361	Tchem	Enzyme
PTPN7	2.0552	1.65511	2.13581	2.41871	2.36894	1.97925	2.16278	Tchem	Enzyme
PTPN9	1.81611	1.47328	1.93277	2.31225	1.73888	1.72825	1.98153	Tchem	Enzyme
PTPRA	0.73007	0.57858	0.74101	0.68098	0.52393	1.00937	1.05529	Tchem	Enzyme
PTPRB	1.0844	1.17282	1.00524	1.16285	1.0835	1.27136	1.80419	Tchem	Enzyme
PTPRC	2.11569	1.6564		3.12807		2.00993	2.53546	Tchem	Enzyme
PTPRF	1.82262	1.32712	1.61144	2.35794	1.67496	1.33852	2.00778	Tchem	Enzyme
PTPRG	1.82636	1.35207	1.57045	2.34435	1.61167	1.55255	2.06793	Tchem	Enzyme
PTPRS	1.9597	1.40631	1.74343	2.67933	2.06594	1.52614	1.93507	Tchem	Enzyme
PTPRZ1	0.31194	0.20707	0.30854	1.17506	0.43571	0.21861	0.31734	Tchem	Enzyme
PYGB	0.22835	0.33639	0.56393	0.21019	0.48078	0.11809	0.1697	Tchem	Enzyme
PYGL	1.1422	1.17847	1.46253	1.59484	1.18011	1.25978	1.33449	Tchem	Enzyme
PYGM	0.31135	0.36024	0.39175	0.24463	0.30562	0.16147	0.25181	Tchem	Enzyme
QDPR	2.11574	1.62902	1.73217	2.41479	2.07284	1.41134	1.95601	Tchem	Enzyme
QPCT	0.48722	0.14428	0.24547	1.2654	0.11778	0.20614	0.31905	Tchem	Enzyme
QPCTL	-0.18958	-0.05079	-0.01634	-0.0187	-0.08196	-0.10616	-0.18221	Tchem	Enzyme
RAB29	0.19412	0.37457	0.18121	0.17087	0.27283	0.17491	1.08768	Tchem	Enzyme
RAB2A	0.87095	1.53366	0.91547	0.71294	0.96622	1.01394	0.6049	Tchem	Enzyme
RAB6A	0.62447	0.59728	0.96477	0.94253	0.50536	0.45404	1.22559	Tchem	Enzyme
RAB7A	2.58788	1.99766	2.11384	2.01545	2.57701	1.86289	1.9002	Tchem	Enzyme
RAN	2.86687	3.00905	3.35035	3.786	2.64027	2.61159	3.42916	Tchem	Enzyme
RAP1A	0.93672	1.20194	0.95198	1.39776	1.36596	1.11539	1.04855	Tchem	Enzyme
RBBP9	0.78593	0.3928	0.55493	0.38816	0.77524	0.46182	1.63009	Tchem	Enzyme
RCE1	0.61259	0.63025	0.88583	0.69648	0.28171	0.43902	1.17829	Tchem	Enzyme
RNASE1	0.97185	0.76489	0.75878	1.22298	1.1749	0.62121	0.89571	Tchem	Enzyme
RNASE2	0.17688	0.30026	0.278	0.15407	0.04978	0.08289	0.14425	Tchem	Enzyme
RNASEH1	-0.16739	0.20112	-0.15569	0.16806	-0.04538	0.17483	-0.13683	Tchem	Enzyme
RNMT	2.30278	1.89986	3.01983	1.93931	2.50632	3.19142	2.32616	Tchem	Enzyme
RNPEP	-0.03927	0.02069	-0.02198	0.01513	0.09918	-0.00881	0.10118	Tchem	Enzyme
SCD	1.31427	1.17075	1.26009	1.41966	1.27365	1.37619	1.49428	Tchem	Enzyme
SCD5	0.30052	0.44913	0.48245	0.63825	0.2034	0.21517	0.30592	Tchem	Enzyme
SDHB	1.04873	1.6303	1.13512	1.24775	0.95374	1.12354	1.4865	Tchem	Enzyme
SENP1	0.98008	0.86029	1.15477	0.88699	0.78908	0.8618	0.76004	Tchem	Enzyme
SENP2	1.63732	1.83907	1.69014	1.65406	1.69545	1.66406	1.27709	Tchem	Enzyme
SENP6	0.49091	0.50598	0.47175	0.49897	0.3001	0.42092	0.25094	Tchem	Enzyme
SENP7	0.21004	0.38726	0.16354	0.06744	0.08455	0.0825	0.14065	Tchem	Enzyme
SENP8	1.07515	1.21493	0.11829	0.28364	0.37073	0.34835	1.13183	Tchem	Enzyme
SGMS1	0.74337	0.34237	0.71444	0.98983	0.51307	0.97914	1.80208	Tchem	Enzyme
SGMS2	-0.13126	-0.1936	-0.21083	-0.09639	-0.1433	-0.12718	-0.0991	Tchem	Enzyme
SGPL1	1.30575	1.3386	1.0586	1.3085	1.30768	1.54653	1.32131	Tchem	Enzyme
SHMT2	2.0563	1.36814	1.8371	2.51611	1.64644	1.51774	1.99331	Tchem	Enzyme
SI	1.81667	0.34546	0.27675	1.54089	0.26691	0.20492	0.63439	Tchem	Enzyme
SMOX	-0.04539	0.30955	0.08235	0.03513	0.22838	0.05264	1.1107	Tchem	Enzyme
SMPD1	0.76596	0.74553	0.66431	0.98999	0.41754	1.01064	0.90279	Tchem	Enzyme
SMPD2	0.18789	0.06713	0.23004	0.26256	0.1833	0.10691	0.33837	Tchem	Enzyme
SMPD3	0.39509	0.30713	0.44577	0.18162	0.4967	0.43385	1.03705	Tchem	Enzyme
SMS	0.27231	0.17463	0.25648	0.02973	0.23893	-0.00409	0.25895	Tchem	Enzyme
SMURF1	2.08812	1.77411	2.81347	2.2635	2.28458	2.99722	2.19319	Tchem	Enzyme
SMURF2	0.61771	0.60624	0.82508	1.27709	0.71159	0.46622	1.10585	Tchem	Enzyme
SNRNP200	1.74282	1.77752	1.65359	1.462	1.8083	1.89534	2.2033	Tchem	Enzyme
SOAT1	0.36318	0.09806	0.55314	0.46219	0.30996	0.37334	0.23168	Tchem	Enzyme
SOAT2	2.12107	1.54492	2.13441	2.50642	1.93186	1.63226	2.01959	Tchem	Enzyme
SOD1	1.88613	2.0977	1.71287	1.84681	2.06043	1.8137	2.15319	Tchem	Enzyme
SORD	2.40691	1.48525	1.59549	2.72812	2.10144	1.37705	1.97586	Tchem	Enzyme
SPPL2A	-0.05342	-0.00283	0.38181	0.01703	0.05805	-0.01328	0.06865	Tchem	Enzyme
SPR	1.27915	1.35072	1.10908	1.10651	1.33925	1.51407	0.85948	Tchem	Enzyme
SPTLC1	0.08308	0.16672	0.14394	0.05622	0.38142	0.09246	0.30916	Tchem	Enzyme
SPTLC2	0.7376	0.67941	0.55363	0.66639	0.98482	0.64994	1.54087	Tchem	Enzyme
SQLE	0.31499	0.46778	0.42795	0.66626	0.24255	0.20872	1.11873	Tchem	Enzyme
SQOR	0.04292	0.08059	0.1016	-0.01993	-0.08218	0.04981	-0.04004	Tchem	Enzyme
SRM	2.01159	1.78899	1.95726	2.54636	2.29719	1.43684	2.1367	Tchem	Enzyme
ST3GAL1	1.93637	1.37668	1.61778	2.39855	1.63543	1.57228	2.03197	Tchem	Enzyme
ST6GAL1	0.39793	0.28123	0.42311	0.35482	0.55583	0.52051	1.20683	Tchem	Enzyme
STS	0.73225	0.65184	0.15992	0.64915	0.64281	0.35746	1.00547	Tchem	Enzyme
SUCLA2	0.85403	1.28631	0.55474	1.62111	1.1481	0.94533	0.81998	Tchem	Enzyme
SULT1A1	1.27788	1.36346	1.08472	1.22457	1.42843	1.5259	1.36342	Tchem	Enzyme
SULT1E1	0.37476	1.24432	0.70871	0.41332	0.73343	0.22431	0.95432	Tchem	Enzyme
TBXAS1	1.03124	1.01304	1.12483	1.15757	0.7747	1.10047	0.91103	Tchem	Enzyme
TDO2	0.57026	0.56454	0.72013	0.71922	0.20994	0.40133	1.07961	Tchem	Enzyme
TDP1	1.04874	1.17915	1.12483	1.42248	1.33888	1.08002	1.80404	Tchem	Enzyme
TDP2	2.02942	2.25848	2.00187	2.95607	1.88644	2.75299	1.35897	Tchem	Enzyme
TERT	2.0401	1.75141	2.77997	2.33592	2.20044	2.96581	2.12937	Tchem	Enzyme
TET2	0.75406	1.17774	1.48435	1.46644	1.40238	1.16532	1.29239	Tchem	Enzyme
TGM1	1.85347	1.33739	1.56445	2.37212	1.62887	1.32664	1.97834	Tchem	Enzyme
TGM2	1.24579	1.30325	1.04229	1.14663	1.3489	1.48852	1.29524	Tchem	Enzyme
TGM3	0.19985	0.29375	0.01442	0.17594	-0.08422	-0.04283	-0.03768	Tchem	Enzyme
TGM6	-0.04586	-0.0343	-0.12552	-0.00061	0.05792	0.01078	-0.07061	Tchem	Enzyme
TKT	1.92463	1.44312	1.6253	2.41648	1.67368	1.37664	2.03343	Tchem	Enzyme
TMPRSS11D	0.16837	0.05874	0.219	0.10388	0.29459	0.36748	0.21275	Tchem	Enzyme
TMPRSS15	0.15157	0.32165	0.11725	0.04702	0.00322	0.03084	0.10337	Tchem	Enzyme
TMPRSS2	0.44095	0.34226	0.66038	0.37491	0.54629	0.52593	1.0605	Tchem	Enzyme
TMPRSS6	0.31455	0.24682	0.46162	0.38576	0.50351	0.35878	0.44692	Tchem	Enzyme
TNKS	3.35618	2.41463	3.80704	4.04679	2.21667	2.43027	2.58753	Tchem	Enzyme
TNKS2	0.49774	0.7038	0.74264	0.46987	0.7683	0.73366	0.7473	Tchem	Enzyme
TPH2	1.08164	1.46676	0.89479	1.21088	0.64529	0.6064	1.11749	Tchem	Enzyme
TPMT	0.19736	0.28003	0.0616	0.16555	0.12987	0.16586	0.11766	Tchem	Enzyme
TPP2	0.28878	0.15764	0.17106	0.24072	0.15187	0.23011	0.274	Tchem	Enzyme
TPSG1	0.23886	0.10808	0.02592	0.08078	0.09412	0.04819	0.16528	Tchem	Enzyme
TST	0.22418	0.21637	0.19174	0.16356	0.15928	0.09052	0.1552	Tchem	Enzyme
TTL	1.09246	1.20586	1.07113	0.58455	1.01648	0.83858	1.19056	Tchem	Enzyme
UBLCP1	-0.1236	-0.12042	-0.04724	-0.14935	-0.17995	-0.00911	-0.11982	Tchem	Enzyme
UCHL1	1.97536	1.45543	1.3165	1.57622	1.27323	1.84123	1.55262	Tchem	Enzyme
UCHL3	1.99011	1.45997	1.53809	2.31545	1.61391	1.84244	1.97148	Tchem	Enzyme
UGT1A1	0.95194	0.75958	0.70065	1.21408	1.14656	0.65643	1.00298	Tchem	Enzyme
UGT2B7	0.75243	0.55169	0.74027	0.64686	0.48232	0.51963	1.77975	Tchem	Enzyme
UGT8	0.25238	0.30844	0.2742	0.18921	0.19144	0.16003	0.38561	Tchem	Enzyme
UPP1	0.65494	0.73794	0.64703	0.50978	0.61243	0.73144	0.93194	Tchem	Enzyme
USP1	2.29194	2.2975	3.13136	2.9967	2.51952	3.97092	2.99289	Tchem	Enzyme
USP10	0.36306	0.42635	0.45704	0.59999	0.57128	0.31577	1.93943	Tchem	Enzyme
USP13	1.76349	1.78433	1.55826	2.3141	2.28936	1.91898	1.96633	Tchem	Enzyme
USP25	0.19195	0.32388	0.13743	0.51367	0.46594	0.07241	1.75279	Tchem	Enzyme
USP28	2.06481	1.70051	1.64163	2.87797	1.81792	1.32647	1.92989	Tchem	Enzyme
USP30	0.80501	0.76085	0.55304	0.43542	0.75043	0.81095	0.76793	Tchem	Enzyme
USP4	1.29796	1.35858	1.09216	1.10653	1.34404	1.55056	0.91534	Tchem	Enzyme
USP47	0.1214	0.05316	0.13228	0.06555	-0.13922	0.00293	0.03586	Tchem	Enzyme
USP7	2.2827	1.65465	1.41243	1.88576	1.38921	1.94024	1.67009	Tchem	Enzyme
USP8	0.44608	0.48418	0.61044	0.50814	0.47992	0.32661	0.36525	Tchem	Enzyme
VCP	2.27518	2.31424	2.13913	2.38934	2.45419	2.07842	2.90739	Tchem	Enzyme
VHL	2.27625	1.999	2.98587	2.41123	2.25521	3.186	2.30434	Tchem	Enzyme
VNN1	0.12173	0.29929	0.10479	1.00241	0.50361	0.39938	0.05256	Tchem	Enzyme
XIAP	2.00153	1.6365	2.80186	1.68763	2.22883	2.97451	2.103	Tchem	Enzyme
XPNPEP2	-0.2616	-0.19043	-0.26051	-0.21698	-0.42175	-0.24575	-0.24267	Tchem	Enzyme
ABAT	1.94473	1.60308	1.92571	2.9454	2.79518	1.46493	2.0953	Tclin	Enzyme
ACE	2.55039	1.6371	1.8003	3.30013	2.00102	1.69727	2.24035	Tclin	Enzyme
ACHE	1.89866	1.44469	1.62348	2.92856	2.61482	1.44539	2.06484	Tclin	Enzyme
ACLY	3.521	1.95601	3.33784	2.02001	2.49159	3.53612	2.35626	Tclin	Enzyme
ADA	0.55972	0.59032	0.77112	0.67545	0.57012	0.74914	1.12221	Tclin	Enzyme
ADH1A	0.75956	0.60514	0.75253	0.74699	0.48562	0.60074	0.76991	Tclin	Enzyme
ADH1B	1.27339	1.33853	1.0413	1.07745	1.31518	1.50694	0.89789	Tclin	Enzyme
AKR1B1	0.56837	0.33092	0.6753	0.28405	0.55808	0.39892	0.30726	Tclin	Enzyme
ALAS1	1.0442	1.01549	1.17488	1.17426	0.83272	1.10432	1.01238	Tclin	Enzyme
ALDH2	1.84152	1.38907	1.56702	2.33434	1.57044	1.34922	1.98655	Tclin	Enzyme
ALDH5A1	0.90098	0.3572	0.2932	0.25147	0.62903	1.1123	0.43474	Tclin	Enzyme
ALOX5	1.90611	1.54931	2.0721	2.8668	1.90625	1.68295	2.03588	Tclin	Enzyme
AMY2A	1.14445	1.07588	1.02975	1.43279	1	0.88498	1.14265	Tclin	Enzyme
BCHE	1.12268	1.19035	1.30965	1.37187	1.0146	0.9302	1.41207	Tclin	Enzyme
CA1	0.34259	0.23923	0.12768	0.42812	0.41989	0.23695	0.10949	Tclin	Enzyme
CA12	0.82127	1.26945	0.82263	0.37575	0.43011	0.86427	1.32341	Tclin	Enzyme
CA13	-0.1264	-0.02037	-0.09723	-0.07652	-0.00405	-0.04255	-0.00462	Tclin	Enzyme
CA14	-0.04866	-0.1062	-0.10954	-0.02302	-0.17772	-0.07742	-0.23024	Tclin	Enzyme
CA2	2.1814	2.55129	2.89603	2.45816	1.99464	1.38799	2.19582	Tclin	Enzyme
CA3	0.16413	0.33772	0.13947	0.21706	0.00218	0.07996	0.10049	Tclin	Enzyme
CA4	2.33804	1.56598	2.10273	3.20537	2.70887	2.09115	2.13257	Tclin	Enzyme
CA5A	2.11824	1.48214	2.12606	2.58339	2.45551	1.66314	2.12273	Tclin	Enzyme
CA5B	0.34356	0.1545	0.33834	0.42673	0.20961	-0.03136	0.14638	Tclin	Enzyme
CA6	1.29199	1.34497	1.02658	1.08385	1.33296	1.52635	1.15652	Tclin	Enzyme
CA7	0.17062	0.04533	-0.10867	0.08877	0.11442	0.088	-0.03204	Tclin	Enzyme
CA9	1.29647	1.32497	1.06245	1.04965	1.37842	1.51006	0.88221	Tclin	Enzyme
CD38	1.97573	1.41946	2.16233	2.75091	2.06831	1.74466	2.2488	Tclin	Enzyme
CDA	0.07032	-0.0563	-0.10007	0.05532	-0.08818	-0.0347	0.03957	Tclin	Enzyme
COMT	2.06774	2.09711	1.77682	3.05683	1.95232	1.79579	2.11952	Tclin	Enzyme
CPS1	0.92787	1.06811	0.71857	0.55751	0.84632	1.08562	1.06697	Tclin	Enzyme
CTSL	0.43344	1.41381	0.53051	0.50303	0.6402	0.45219	0.33873	Tclin	Enzyme
CYP11A1	1.31558	1.67601	1.93222	1.99565	2.20911	1.53847	1.76487	Tclin	Enzyme
CYP11B1	1.04154	0.94368	0.92535	1.31238	0.98406	0.97109	1.05754	Tclin	Enzyme
CYP17A1	1.34035	1.63812	1.90574	1.99655	2.15142	1.49067	1.69974	Tclin	Enzyme
CYP19A1	1.03741	0.9708	0.96341	1.36436	0.91466	0.80182	1.21418	Tclin	Enzyme
CYP2D6	0.15929	0.09911	0.16728	0.19247	0.20277	0.12853	0.1696	Tclin	Enzyme
CYP3A4	2.18486	1.60566	1.7869	2.89076	1.60935	1.88514	2.09353	Tclin	Enzyme
CYP3A43	0.80668	0.10637	0.12659	0.54135	0.54122	0.05558	1.84903	Tclin	Enzyme
CYP3A5	0.59868	0.59979	0.83594	0.69645	0.24194	0.59877	1.33952	Tclin	Enzyme
CYP3A7	0.75701	0.34054	0.76096	0.47346	0.56969	0.18552	0.39003	Tclin	Enzyme
DDC	0.78656	0.09507	0.17522	0.19174	0.48233	0.23597	0.08438	Tclin	Enzyme
DGAT1	0.25511	0.3249	0.25668	0.48713	0.17798	0.17365	0.10626	Tclin	Enzyme
DHFR	2.20198	2.44069	2.14002	2.81977	1.74874	1.66022	2.42107	Tclin	Enzyme
DHODH	2.03244	1.72356	1.89554	3.21015	1.75116	1.61969	2.25119	Tclin	Enzyme
DIO1	0.74077	0.65685	0.28564	0.51875	0.50367	0.22695	1.80433	Tclin	Enzyme
DNMT1	3.92042	2.60236	3.30837	3.18129	2.5543	5.2086	2.58471	Tclin	Enzyme
DPEP1	2.19616	1.3904	2.04551	2.82687	1.88919	1.50767	2.0719	Tclin	Enzyme
DPP4	2.04526	1.46034	1.85402	2.89773	1.88357	1.49231	2.62961	Tclin	Enzyme
DPYD	0.25124	0.32938	0.06572	0.60747	0.48432	0.90513	1.9407	Tclin	Enzyme
ELANE	1.06789	1.17266	1.11346	1.42111	1.31506	1.10571	1.16216	Tclin	Enzyme
F10	2.16438	1.50516	1.76097	2.3549	1.90474	1.3479	2.02987	Tclin	Enzyme
F2	1.17732	1.21443	1.92922	0.91558	1.09345	1.23817	1.16027	Tclin	Enzyme
FDPS	0.91885	0.77506	0.91592	0.97417	0.91959	0.69053	1.34846	Tclin	Enzyme
FKBP1A	1.31851	1.86956	1.12904	0.97243	1.16085	1.25644	1.01293	Tclin	Enzyme
FNTA	1.48753	0.48509	0.73694	0.58225	0.74296	0.47526	0.6034	Tclin	Enzyme
FNTB	1.47181	1.61069	1.27023	1.24782	1.40968	1.6665	1.62908	Tclin	Enzyme
FOLH1	0.24126	0.50339	0.29301	0.04606	0.09463	0.1538	0.20097	Tclin	Enzyme
FXYD2	1.62401	1.31914	1.05249	1.17658	1.35921	1.52239	0.95535	Tclin	Enzyme
GAA	1.25424	1.35183	1.06656	1.10304	1.37705	1.52827	1.19492	Tclin	Enzyme
GBA	1.28619	1.35018	1.06365	1.08721	1.37591	1.52857	1.23258	Tclin	Enzyme
GGCX	0.3821	0.31784	0.35116	0.21028	0.29865	0.21304	0.40234	Tclin	Enzyme
GLA	1.99109	1.47708	1.58235	2.35583	1.74817	1.44767	2.1936	Tclin	Enzyme
GSR	0.702	0.20557	0.20254	0.29278	0.29705	0.2043	0.2028	Tclin	Enzyme
GUCY1A1	0.17519	0.29103	0.00601	0.16486	-0.07979	0.05925	0.11556	Tclin	Enzyme
GUCY1A2	-0.19899	-0.1401	-0.22764	-0.0468	-0.19612	-0.01867	-0.12749	Tclin	Enzyme
GUCY1B1	0.30326	0.28431	0.13409	0.34674	0.49443	0.106	0.0611	Tclin	Enzyme
HAO1	-0.17577	-0.24826	-0.27189	-0.12558	-0.20441	-0.14997	-0.17268	Tclin	Enzyme
HMGCR	2.06646	2.17272	2.14231	2.88831	2.00954	1.52577	2.39997	Tclin	Enzyme
HPD	2.04789	1.59759	1.81632	2.55857	2.18505	1.5302	2.07739	Tclin	Enzyme
HSD11B1	0.54145	0.46299	0.72642	0.52162	0.58745	0.25714	0.63405	Tclin	Enzyme
HSD3B2	1.32963	1.63621	1.92355	1.99341	2.1375	1.48495	1.74999	Tclin	Enzyme
IDH1	1.30582	1.33288	1.10882	1.08794	1.36099	1.52358	0.92713	Tclin	Enzyme
IDH2	1.28329	1.34045	1.0726	1.08017	1.34084	1.52201	0.91533	Tclin	Enzyme
IMPA1	-0.19182	-0.21675	-0.13243	-0.19981	-0.13464	-0.10971	-0.16505	Tclin	Enzyme
IMPDH1	2.05514	1.57111	2.18039	2.96982	1.94023	1.91727	2.01675	Tclin	Enzyme
IMPDH2	2.20918	1.56017	1.99797	2.6861	2.51449	1.86985	2.2446	Tclin	Enzyme
KLK3	2.43064	1.89978	1.90653	2.7721	1.83671	1.47854	1.96938	Tclin	Enzyme
KLKB1	0.329	0.30445	0.23664	0.14351	0.23357	0.19941	0.23362	Tclin	Enzyme
KRAS	3.24089	1.63796	2.29148	2.84235	2.61323	1.57385	2.20362	Tclin	Enzyme
LIPF	-0.10905	-0.03074	-0.03186	0.04749	-0.17967	0.02683	-0.24812	Tclin	Enzyme
MAOA	0.33514	0.28677	0.33369	0.33482	0.63724	0.30703	0.30478	Tclin	Enzyme
MAOB	0.87605	1.53445	0.92552	1.23832	0.93152	1.02609	1.0392	Tclin	Enzyme
MGAM	0.11649	0.15882	0.05095	0.10037	0.19079	0.00887	0.09348	Tclin	Enzyme
MME	1.96014	1.91403	1.56463	2.58316	2.50648	1.69589	2.24261	Tclin	Enzyme
NDUFA1	0.37103	0.38738	-0.00813	0.2714	0.05363	0.40486	0.4177	Tclin	Enzyme
NDUFA10	0.191	0.17375	0.01493	0.13339	-0.06525	0.11774	0.07216	Tclin	Enzyme
NDUFA11	0.02637	0.00995	0.01173	-0.00266	0.01223	0.16908	1.25149	Tclin	Enzyme
NDUFA12	2.69039	2.10959	3.04439	2.12358	2.6199	3.8798	2.15635	Tclin	Enzyme
NDUFA13	0.90108	0.86403	0.92537	0.80536	0.77229	0.94343	1.36018	Tclin	Enzyme
NDUFA2	0.532	0.61965	0.16414	0.65233	0.05251	0.56436	0.96188	Tclin	Enzyme
NDUFA3	1.04121	1.06621	1.13814	1.20083	0.77309	1.12839	0.9624	Tclin	Enzyme
NDUFA4	1.38042	1.26439	0.91636	1.32405	1.30451	1.10413	0.9614	Tclin	Enzyme
NDUFA4L2	1.3544	1.37366	1.09038	1.09827	1.38364	1.55722	0.89306	Tclin	Enzyme
NDUFA5	0.5094	0.89703	0.55954	0.29923	0.51036	0.60621	0.32779	Tclin	Enzyme
NDUFA6	1.37044	1.45906	1.1733	1.25914	1.43164	1.60343	1.16886	Tclin	Enzyme
NDUFA7	2.39422	1.82723	1.68471	2.80962	1.78234	1.48556	2.10466	Tclin	Enzyme
NDUFA8	1.15049	1.12966	1.18434	1.22875	0.80305	1.17901	0.99373	Tclin	Enzyme
NDUFA9	0.63016	0.69901	0.90132	0.80318	0.29994	0.57	1.20949	Tclin	Enzyme
NDUFAF3	1.3474	1.47024	1.12487	1.16348	1.43575	1.6253	0.99702	Tclin	Enzyme
NDUFAF4	1.33796	1.42022	1.0862	1.13699	1.36271	1.57803	1.03536	Tclin	Enzyme
NDUFB1	1.18892	1.07722		0.59685		0.90961	1.71518	Tclin	Enzyme
NDUFB10	0.00283	0.16289	0.03312	0.12554	0.01599	0.12193	0.18686	Tclin	Enzyme
NDUFB11	0.43206	0.5576	0.26196	0.44174	-0.12571	0.50206	0.5982	Tclin	Enzyme
NDUFB2	0.11381	0.24305	0.05596	0.21381	0.18825	0.26811	0.33213	Tclin	Enzyme
NDUFB3	0.09489	0.13242	0.01959	0.11559	0.15921	0.03639	0.13335	Tclin	Enzyme
NDUFB4	0.33529	0.01572	0.08343	0.07137	0.05595	0.0977	0.16862	Tclin	Enzyme
NDUFB5	0.66564	0.64933	0.87501	0.78436	0.22488	0.54775	1.31142	Tclin	Enzyme
NDUFB6	2.2828	1.80362	3.34851	2.42948	2.29111	3.48412	2.27014	Tclin	Enzyme
NDUFB7	1.41382	1.47767	1.18295	1.21639	1.40057	1.63752	1.1434	Tclin	Enzyme
NDUFB8	0.22693	0.27763	0.16505	0.23936	0.19393	0.12286	0.28401	Tclin	Enzyme
NDUFB9	1.39974	1.66652	1.12222	0.92946	1.33891	1.326	1.08604	Tclin	Enzyme
NDUFC1	0.26933	0.45559	0.17284	0.13444	0.0367	0.1386	0.2071	Tclin	Enzyme
NDUFC2	0.27226	0.47809	0.2022	0.14736	0.05498	0.19549	0.32855	Tclin	Enzyme
NDUFS1	0.5939	1.0574	0.5944	0.32859	0.4357	0.8189	0.39527	Tclin	Enzyme
NDUFS2	2.32375	1.94562	2.98237	1.97201	2.97134	3.18904	2.36012	Tclin	Enzyme
NDUFS3	0.85604	0.8515	0.57579	0.46316	0.75891	0.86458	1.12864	Tclin	Enzyme
NDUFS4	0.28392	0.33827	0.324	0.2154	0.14664	0.17993	0.63777	Tclin	Enzyme
NDUFS5	0.60195	0.93089	0.66699	0.32581	0.4387	0.70778	0.43092	Tclin	Enzyme
NDUFS6	0.08702	0.36006	0.18616	0.13865	0.24959	0.0854	1.01128	Tclin	Enzyme
NDUFS7	2.10662	1.70548	2.05014	1.99606	2.30944	2.04897	1.94052	Tclin	Enzyme
NDUFS8	0.68361	0.67642	0.83916	0.78658	0.2924	0.52981	1.24593	Tclin	Enzyme
NDUFV1	2.36332	2.041	3.37978	1.88446	2.58578	4.24803	2.29584	Tclin	Enzyme
NDUFV2	0.75487	0.38097	0.19002	0.48267	0.55178	0.18934	0.12814	Tclin	Enzyme
NDUFV3	2.00904	1.62948	2.78485	1.71199	2.26367	2.98752	2.15427	Tclin	Enzyme
ODC1	2.15832	1.47435	2.18867	3.04567	2.55182	1.33691	1.99052	Tclin	Enzyme
PAH	1.24959	1.31383	1.04195	1.07568	1.34711	1.51079	1.06614	Tclin	Enzyme
PARP1	2.08108	1.963	1.69552	2.85166	2.35596	1.97527	2.64854	Tclin	Enzyme
PARP2	1.14269	1.43491	1.07067	0.77277	0.66851	1.02204	1.05496	Tclin	Enzyme
PARP3	1.25292	1.31353	1.06877	1.07438	1.36042	1.50022	1.30628	Tclin	Enzyme
PCSK9	1.60452	1.45124	1.24052	1.57957	1.29644	1.40548	1.14119	Tclin	Enzyme
PDE10A	0.16484	0.30781	0.29047	0.00436	0.21218	0.19112	0.65408	Tclin	Enzyme
PDE1A	0.15812	0.20896	0.06686	0.10754	0.13698	0.08213	0.00449	Tclin	Enzyme
PDE1B	0.17052	0.21129	-0.00386	0.1138	0.14208	0.09567	0.05652	Tclin	Enzyme
PDE1C	1.27911	1.33724	1.05577	1.08886	1.3707	1.50217	1.34961	Tclin	Enzyme
PDE2A	0.21822	0.31467	0.28102	0.14759	0.24691	0.19385	0.7373	Tclin	Enzyme
PDE3A	1.43059	2.45445	1.36254	2.07585	1.99631	1.42894	1.23282	Tclin	Enzyme
PDE3B	0.34506	0.31747	0.33892	0.43264	0.2186	0.25162	0.70365	Tclin	Enzyme
PDE4A	2.15599	1.3671	1.98659	2.80998	1.7347	1.89075	2.11593	Tclin	Enzyme
PDE4B	1.27478	1.31629	1.06493	1.08496	1.37592	1.50578	2.222	Tclin	Enzyme
PDE4C	0.22972	1.25873	0.47878	0.40642	0.25888	0.25737	0.71081	Tclin	Enzyme
PDE4D	1.26112	1.4084	1.06158	1.30487	1.35016	1.49439	1.94448	Tclin	Enzyme
PDE5A	0.58502	0.68914	0.84432	0.76072	0.78837	0.76161	1.46514	Tclin	Enzyme
PDE6A	0.28129	0.26153	0.25384	0.16096	0.29569	0.40897	0.15234	Tclin	Enzyme
PDE6B	0.21536	0.30618	0.24552	0.20484	0.12415	0.11031	0.19242	Tclin	Enzyme
PDE6C	0.16017	0.11696	0.22347	0.09397	0.33808	0.07481	0.16381	Tclin	Enzyme
PDE6D	0.7208	0.62754	0.4851	0.59947	0.94075	0.59599	0.66039	Tclin	Enzyme
PDE6G	0.36177	0.39819	0.52707	0.28007	0.54548	0.14529	0.23597	Tclin	Enzyme
PDE6H	0.24218	0.14003	0.25345	0.09155	0.31639	0.07238	0.16115	Tclin	Enzyme
PDE7A	2.11247	1.35688	1.67977	2.81573	1.91035	1.7371	1.99817	Tclin	Enzyme
PDE7B	0.29219	0.22586	0.04675	0.12286	0.23345	0.07367	1.29296	Tclin	Enzyme
PDE8A	0.18857	0.30533	0.28248	0.11836	0.20349	0.20497	0.70286	Tclin	Enzyme
PDE8B	0.22634	0.07392	0.10691	0.56708	0.45597	0.03629	1.82911	Tclin	Enzyme
PLAT	1.7869	2.29005	1.85959	1.89753	1.99994	1.8114	1.73949	Tclin	Enzyme
PLG	1.54968	1.60655	1.65953	1.96256	1.92291	1.89419	1.44801	Tclin	Enzyme
PNLIP	-0.15239	-0.09155	-0.15484	-0.12847	-0.28722	-0.04239	-0.2179	Tclin	Enzyme
PNP	1.89958	1.61205	1.94954	2.55048	1.846	1.35646	2.29605	Tclin	Enzyme
POLA1	2.55978	2.19195	3.04953	3.05126	2.66115	3.70679	2.48592	Tclin	Enzyme
POLD1	2.35332	1.98114	2.48907	2.43433	2.38228	1.90405	2.77096	Tclin	Enzyme
POLE	2.26467	2.49624	2.72107	3.24657	2.56976	1.94879	2.73855	Tclin	Enzyme
PPAT	2.00413	1.68391	2.04445	3.07634	2.0719	1.82884	2.27618	Tclin	Enzyme
PPIA	2.06407	1.55072	1.79316	2.46804	1.83659	1.50594	2.29539	Tclin	Enzyme
PRSS1	0.26709	0.11208	0.09287	0.13608	0.1567	0.29891	0.06365	Tclin	Enzyme
PSMA1	3.4904	2.52597	2.88822	3.21458	2.65392	2.60771	3.11219	Tclin	Enzyme
PSMB1	3.48775	3.37773	3.26461	4.22829	2.75998	3.28665	2.79019	Tclin	Enzyme
PSMB2	3.92334	2.67986	3.44157	3.94992	2.63839	3.37929	3.89764	Tclin	Enzyme
PSMB5	4.23501	3.52458	2.96793	4.77586	2.50721	3.61658	3.81981	Tclin	Enzyme
PSMB8	2.27012	2.13886	2.01379	2.58173	2.15251	2.23115	2.18349	Tclin	Enzyme
PTGS1	1.87957	1.38487	1.59831	2.53272	2.6396	1.4916	2.17036	Tclin	Enzyme
PTGS2	1.45947	1.60505	1.86764	1.98582	1.25415	1.71836	1.70788	Tclin	Enzyme
REN	1.04927	0.99724	0.99981	1.39876	0.91936	0.82841	1.36555	Tclin	Enzyme
RRM1	2.56407	2.85937	2.79489	2.20249	2.22612	3.06489	1.87832	Tclin	Enzyme
RRM2	5.18602	4.09221	5.10597	4.08835	3.23927	4.42693	2.95239	Tclin	Enzyme
SRD5A1	1.91847	1.58982	2.04456	2.62649	3.00125	1.67838	2.13077	Tclin	Enzyme
TH	2.94902	2.08363	3.28203	1.84159	3.2092	3.77078	2.31994	Tclin	Enzyme
TOP1	2.98823	2.14994	3.00511	2.79099	2.64653	3.74347	2.47659	Tclin	Enzyme
TOP1MT	1.91098	1.51782	1.72138	2.39305	2.43314	1.33447	1.96554	Tclin	Enzyme
TOP2A	4.89134	4.22651	3.74734	4.65892	3.00533	5.29925	3.38153	Tclin	Enzyme
TOP2B	3.08724	1.82024	2.96547	2.09248	2.30989	3.19376	2.25465	Tclin	Enzyme
TPH1	0.73377	0.64295	0.54439	0.60464	0.99106	0.62801	0.70734	Tclin	Enzyme
TPO	0.7793	0.76444	0.88101	1.23428	0.67066	0.77115	0.74407	Tclin	Enzyme
TPSAB1	2.15974	1.42534	1.66083	3.08147	1.76981	1.7402	2.08124	Tclin	Enzyme
TXNRD1	2.23316	1.45065	2.03571	2.46097	2.68472	1.7875	2.50034	Tclin	Enzyme
TYMP	0.72936	1.26711	1.04422	0.70854	0.71451	0.67623	0.61649	Tclin	Enzyme
TYMS	1.94562	1.55716	1.7589	2.97344	2.17009	1.44967	2.25633	Tclin	Enzyme
TYR	0.19837	1.18738	0.34744	1.01905	0.52582	0.41265	1.03478	Tclin	Enzyme
UGCG	2.30983	1.42504	1.88091	2.38015	1.84743	1.57464	2.36457	Tclin	Enzyme
UMPS	0.27985	0.73747	0.20264	0.27456	0.2121	0.22986	1.11747	Tclin	Enzyme
VKORC1	0.17391	0.04529	0.1893	0.0051	0.16238	-0.06971	0.06715	Tclin	Enzyme
XDH	0.39378	0.24047	0.07971	0.38597	0.20695	0.12998	0.20784	Tclin	Enzyme
ATAD2	1.92841	1.69392	1.64992	3.14306	1.72418	1.55246	2.39891	Tchem	Epigenetic
ATAD2B	1.28573	1.33375	1.05509	1.0849	1.34874	1.51711	0.85534	Tchem	Epigenetic
BAZ1A	1.55875	1.4928	1.59668	1.51275	1.40547	1.4821	1.26702	Tchem	Epigenetic
BPTF	2.16698	1.77523	2.85865	1.82827	2.38045	3.11365	2.29436	Tchem	Epigenetic
BRD1	0.28401	0.33126	0.13774	0.20269	0.06465	0.07847	0.09056	Tchem	Epigenetic
BRD2	1.86797	1.51722	1.91961	2.61682	1.74935	1.65281	2.23479	Tchem	Epigenetic
BRD3	0.69947	0.36473	0.25376	0.3562	0.63424	0.94757	0.31777	Tchem	Epigenetic
BRD4	2.16738	1.8476	1.97727	3.10319	2.15395	2.21916	2.40115	Tchem	Epigenetic
BRD7	2.22841	1.82996	1.84463	2.46826	2.69182	1.59602	2.30902	Tchem	Epigenetic
BRD9	1.83103	1.6504	1.6954	2.51101	1.86396	1.60502	2.04536	Tchem	Epigenetic
BRDT	0.25484	0.2858	0.20654	0.16943	0.46124	0.27306	0.27288	Tchem	Epigenetic
BRPF1	0.38646	0.54462	0.15225	0.28037	0.43632	0.55937	0.809	Tchem	Epigenetic
BRPF3	0.07328	0.00937	0.06794	-0.03584	-0.01586	0.03855	0.00523	Tchem	Epigenetic
CARM1	1.34308	1.3677	1.09373	1.96426	1.36956	1.54834	1.34243	Tchem	Epigenetic
CBX2	0.1883	0.33388	0.20702	0.00958	0.24531	0.09638	0.37205	Tchem	Epigenetic
CBX4	1.29038	1.48655	1.06562	1.89646	1.34775	1.51929	1.26106	Tchem	Epigenetic
CBX6	2.33164	1.58075	2.1785	3.05003	2.50106	1.40686	2.41291	Tchem	Epigenetic
CBX7	0.38125	-0.02102	0.15951	0.54332	0.0926	0.44608	0.40072	Tchem	Epigenetic
CBX8	0.48991	0.79871	0.72283	0.33122	0.54656	0.53558	0.58831	Tchem	Epigenetic
CDYL	1.28087	1.34753	1.02842	1.06015	1.32448	1.53208	1.2299	Tchem	Epigenetic
CDYL2	0.15611	0.07736	0.0556	0.51944	0.43749	0.03138	1.77842	Tchem	Epigenetic
CHD4	2.01781	1.6565	1.96883	2.02685	1.63411	1.77632	1.9763	Tchem	Epigenetic
CREBBP	1.83863	2.10412	1.95971	2.56066	2.13424	1.75839	2.10856	Tchem	Epigenetic
DNMT3B	2.19118	1.52792	2.26546	2.48879	2.06739	2.0603	2.36824	Tchem	Epigenetic
DOT1L	2.08809	1.75661	1.74979	2.70981	2.00467	1.64022	2.32202	Tchem	Epigenetic
EHMT1	1.23823	1.3707	1.84532	1.18647	1.36034	1.54262	1.75345	Tchem	Epigenetic
EHMT2	2.49565	2.12298	1.23736	2.11858	1.73953	1.77219	1.44693	Tchem	Epigenetic
EP300	3.6077	3.0584	3.15022	3.5324	2.69028	3.55175	2.82634	Tchem	Epigenetic
EZH1	0.21402	0.09518	0.12149	0.56392	0.52549	0.2851	2.58469	Tchem	Epigenetic
ING2	0.89037	1.0632	1.08627	1.16382	0.89731	0.91144	0.87831	Tchem	Epigenetic
KAT2A	2.45291	1.90618	1.81116	3.56886	2.03625	1.54855	2.30887	Tchem	Epigenetic
KAT2B	2.16264	1.73182	1.67017	3.17889	2.39582	1.70226	2.41079	Tchem	Epigenetic
KAT6A	0.66227	0.69914	0.89799	0.87818	0.75998	0.89688	1.43987	Tchem	Epigenetic
KAT6B	0.69442	0.62391	0.52167	0.67741	0.98922	0.64178	2.49694	Tchem	Epigenetic
KAT8	0.81039	0.91352	0.48414	1.06	0.92407	0.60304	0.70008	Tchem	Epigenetic
KDM1A	2.57127	2.46066	3.45851	3.98882	2.00905	1.99192	2.72388	Tchem	Epigenetic
KDM2A	1.10315	1.13294	1.24946	1.17014	0.8475	1.13909	1.48625	Tchem	Epigenetic
KDM2B	2.38717	1.80163	2.86584	2.06863	2.51941	3.2015	2.93648	Tchem	Epigenetic
KDM3A	1.03653	1.18038	0.85852	1.56433	1.34683	0.95281	1.19394	Tchem	Epigenetic
KDM4A	0.53099	0.95583	0.51896	0.23695	0.40397	0.57737	0.45058	Tchem	Epigenetic
KDM4B	2.532	1.87414	3.45639	2.61185	2.46597	3.00647	2.63578	Tchem	Epigenetic
KDM4C	2.27115	1.46135	1.64363	2.89823	2.6493	1.33308	2.38035	Tchem	Epigenetic
KDM4D	0.43016	0.46506	0.35518	0.4138	0.2859	0.39716	0.34068	Tchem	Epigenetic
KDM4E	-0.19834	0.04276	0.01855	-0.03718	-0.22037	0.03218	-0.08192	Tchem	Epigenetic
KDM6A	2.1204	1.78801	3.04174	2.35302	2.21343	3.24782	2.33029	Tchem	Epigenetic
KDM6B	0.8449	0.80285	0.34018	0.41117	0.28263	0.41247	0.54407	Tchem	Epigenetic
KDM7A	0.95111	0.78193	0.66612	1.22048	1.14285	0.66211	0.81522	Tchem	Epigenetic
KMT2A	3.22238	2.32664	3.34243	3.38875	2.97288	3.11774	2.5378	Tchem	Epigenetic
KMT5A	2.16731	1.78767	2.92383	2.3354	2.37333	3.1082	2.27962	Tchem	Epigenetic
KMT5B	1.87446	1.35981	1.6216	2.3983	1.68845	1.37939	2.07594	Tchem	Epigenetic
KMT5C	0.67232	0.61648	0.61777	0.58907	0.90913	0.60208	0.65104	Tchem	Epigenetic
L3MBTL3	0.18381	0.34519	0.11697	0.02951	0.0304	0.02886	0.10008	Tchem	Epigenetic
NCOA1	2.63712	2.14962	3.40559	1.89636	2.47157	4.57758	2.19034	Tchem	Epigenetic
NCOA3	2.77227	2.1957	3.07324	3.0319	2.42138	4.44461	2.86011	Tchem	Epigenetic
NSD3	1.79712	1.2559	1.54735	2.31595	1.55219	1.3129	1.94597	Tchem	Epigenetic
PHF8	2.01274	1.65045	2.78019	1.76937	2.27107	2.98138	2.15345	Tchem	Epigenetic
PRMT1	2.98453	1.94064	1.88349	3.42674	2.27134	1.98025	2.45075	Tchem	Epigenetic
PRMT3	1.25421	1.31256	1.03907	1.02608	1.31226	1.47815	0.87378	Tchem	Epigenetic
PRMT5	2.70143	1.85028	2.47693	2.56659	2.54451	2.10924	2.42781	Tchem	Epigenetic
PRMT6	2.03566	1.43645	1.92817	2.82689	2.62778	1.41128	2.07219	Tchem	Epigenetic
PRMT7	0.49248	0.30434	0.23633	0.16116	0.44865	0.31818	0.28401	Tchem	Epigenetic
PRMT8	0.65678	0.81693	0.66149	0.48026	0.51528	0.71782	0.939	Tchem	Epigenetic
PSIP1	1.79257	1.69307	1.63241	2.36281	1.89616	1.84904	1.83412	Tchem	Epigenetic
SETD2	1.11673	1.77056	1.19607	0.9364	1.14106	1.53458	1.23805	Tchem	Epigenetic
SETD7	0.95595	1.06269	0.69378	0.89854	0.91191	0.58813	1.25065	Tchem	Epigenetic
SIRT1	2.53587	1.79195	3.15061	2.40708	2.53843	3.40619	2.75189	Tchem	Epigenetic
SIRT2	2.88299	1.75452	3.03538	2.59769	2.81799	3.55999	2.78011	Tchem	Epigenetic
SIRT3	2.96845	2.46881	3.02415	2.31705	2.24089	3.05019	2.39813	Tchem	Epigenetic
SIRT5	0.40214	0.25534	0.18936	0.11104	0.24254	0.70256	0.13363	Tchem	Epigenetic
SIRT6	1.24664	1.56627	1.3875	1.89145	1.69414	1.62295	1.60888	Tchem	Epigenetic
SMARCA2	2.16821	1.37025	1.60356	2.53494	1.91646	1.51762	2.27226	Tchem	Epigenetic
SMARCA4	3.07693	3.09645	2.46085	2.73436	2.25203	2.48487	2.31764	Tchem	Epigenetic
SMYD2	1.95404	1.30432	1.59926	2.33408	1.76948	1.49278	1.98428	Tchem	Epigenetic
SMYD3	1.23418	1.33648	1.03744	1.04917	1.33684	1.50694	2.41049	Tchem	Epigenetic
SUV39H1	2.58492	1.85415	2.96436	2.33056	2.81861	3.29872	2.20755	Tchem	Epigenetic
SUV39H2	0.55314	0.89334	0.44037	0.39803	0.28626	0.48913	0.71514	Tchem	Epigenetic
TAF1L	0.65456	0.60008	0.74454	0.74343	0.44113	0.59121	0.76827	Tchem	Epigenetic
TRIM24	2.59617	3.07329	2.85918	2.37205	2.654	3.03549	2.63209	Tchem	Epigenetic
TRIM33	1.83982	1.3583	1.64366	2.55083	1.91033	1.53338	2.33615	Tchem	Epigenetic
DNMT3A	3.97706	2.8001	2.65634	3.36809	2.01448	3.21427	2.98584	Tclin	Epigenetic
EZH2	2.09761	2.26679	3.31743	2.98354	3.07372	3.11654	2.75429	Tclin	Epigenetic
HDAC1	1.88354	2.79783	2.46652	2.99323	2.39465	1.81433	2.47455	Tclin	Epigenetic
HDAC10	0.68213	0.89731	0.53831	0.69991	0.82499	0.75193	0.90201	Tclin	Epigenetic
HDAC11	2.22316	1.48776	2.21629	2.78914	1.64032	1.43813	2.13959	Tclin	Epigenetic
HDAC2	2.05039	1.84099	2.26835	3.34337	2.14421	2.0345	2.0769	Tclin	Epigenetic
HDAC3	2.30094	1.81685	2.15673	2.53545	1.97432	1.77785	2.37447	Tclin	Epigenetic
HDAC4	2.07065	2.063	1.74302	3.14507	2.61047	1.93296	2.25797	Tclin	Epigenetic
HDAC5	1.63854	2.33494	1.47484	1.89539	2.35549	1.96781	1.78913	Tclin	Epigenetic
HDAC6	1.89915	1.64762	1.98889	1.98966	2.27519	2.52706	1.32718	Tclin	Epigenetic
HDAC7	1.34394	1.93648	1.1303	3.30943	1.40133	1.50762	1.6304	Tclin	Epigenetic
HDAC8	2.05181	2.03034	1.64763	1.94878	2.12545	1.78288	1.77269	Tclin	Epigenetic
HDAC9	1.84839	1.8239	1.44204	1.84437	2.24873	1.90798	1.81307	Tclin	Epigenetic
ACKR3	1.24979	1.32207	1.12221	1.12879	1.37064	1.50394	1.3086	Tchem	GPCR
ADCYAP1R1	0.22497	0.32293	0.18651	0.19159	0.19635	0.1624	0.3854	Tchem	GPCR
ADGRG3	0.29959	0.33414	0.67939	0.17242	0.61036	0.10686	0.33167	Tchem	GPCR
ADORA3	0.33478	0.30043		0.15855		0.10449	0.45258	Tchem	GPCR
AGTR2	1.13132	0.94794	0.94852	1.35166	0.92598	1.00262	1.05997	Tchem	GPCR
APLNR	0.16819	0.2791	0.16445	0.18004	0.14211	0.00561	0.39373	Tchem	GPCR
BDKRB1	1.49387	1.27072	1.1337	1.4134	1.67451	1.51273	1.48399	Tchem	GPCR
BRS3	0.47246	0.66074	0.41175	0.58116	0.6058	0.33585	0.22401	Tchem	GPCR
C3AR1	0.23743	0.31987	0.45376	0.07126	0.1843	0.05084	0.2387	Tchem	GPCR
CCR1	1.45525	1.61807	1.71365	1.97946	1.36895	1.75364	1.65941	Tchem	GPCR
CCR10	1.28986	1.34466	1.06338	1.10283	1.3332	1.53475	1.12763	Tchem	GPCR
CCR2	0.45801	0.4972	0.71507	0.44806	0.67565	0.39581	0.45565	Tchem	GPCR
CCR3	0.35308	0.40513	0.74114	0.37214	0.52827	0.41257	0.47738	Tchem	GPCR
CCR6	0.34367	0.31619	0.50902	0.36004	0.37799	0.33888	0.3837	Tchem	GPCR
CCR7	1.12836	0.93422	1.08103	1.24954	1.24198	1.27595	1.33098	Tchem	GPCR
CCR8	0.30794	0.22793	0.45399	0.31616	0.30734	0.33104	0.40927	Tchem	GPCR
CCR9	0.32674	0.23321	0.42244	0.36373	0.29209	0.30568	0.40941	Tchem	GPCR
CCRL2	0.24264	0.21682	0.21381	0.24211	0.17842	0.18072	0.20223	Tchem	GPCR
CMKLR1	0.55396	0.44658	0.36492	0.41277	0.15764	0.12129	0.01719	Tchem	GPCR
GPR1	0.28376	0.1009	0.44146	0.36042	0.29841	0.13525	0.2166	Tchem	GPCR
CNR2	0.24801	0.63172	0.55087	0.22151	0.28877	0.29101	0.4811	Tchem	GPCR
CRHR2	0.09106	0.20129	0.20404	0.08532	0.13852	0.25928	0.16356	Tchem	GPCR
CX3CR1	0.30751	0.34461	0.43554	0.41606	0.28764	0.34187	0.40314	Tchem	GPCR
CXCR1	1.60223	1.458	1.66679	1.36997	1.63061	1.73467	1.8769	Tchem	GPCR
CXCR2	0.96859	1.36294	1.17312	3.17823	0.81917	0.83872	1.82953	Tchem	GPCR
CXCR3	1.28024	1.33767	1.07276	1.07529	1.38049	1.51095	1.27248	Tchem	GPCR
CXCR5	0.48715	0.27055	0.47805	0.44736	0.27028	0.51624	0.46002	Tchem	GPCR
CXCR6	0.3397	0.21454	0.44944	0.35242	0.35136	0.47486	0.4161	Tchem	GPCR
CYSLTR2	0.29798	0.21271	0.26667	0.15753	0.26176	0.31282	0.42014	Tchem	GPCR
DRD4	0.29	0.30192	0.20273	0.27492	0.55174	0.22138	0.42013	Tchem	GPCR
DRD5	0.26628	0.33807	0.27223	0.17325	0.26273	0.27469	0.43399	Tchem	GPCR
F2RL1	1.53726	1.43608	1.45308	1.85552	1.84436	1.46269	1.53292	Tchem	GPCR
F2RL3	0.2962	0.27387	0.27832	0.13214	0.19476	0.30083	0.35377	Tchem	GPCR
FFAR1	1.15111	0.92904	1.03855	0.81844	1.20116	1.24433	1.3553	Tchem	GPCR
FFAR2	0.40326	0.25003	0.33547	0.20892	0.33514	0.3439	1.05839	Tchem	GPCR
FFAR4	0.33618	0.27207	0.34693	0.18914	0.38631	0.36274	0.47118	Tchem	GPCR
FPR1	0.19496	0.30634	0.45894	0.28044	0.29439	0.15935	0.4033	Tchem	GPCR
FPR2	0.37712	0.24763	0.44163	0.38909	0.42132	0.17916	0.40571	Tchem	GPCR
FPR3	-0.06988	-0.01184	0.07806	0.04603	0.17873	0.00874	0.03584	Tchem	GPCR
FZD1	0.9241	1.26898	0.71308	1.76715	0.89359	0.75733	1.06436	Tchem	GPCR
FZD2	1.26963	1.34731	1.07468	1.19494	1.35707	1.53415	1.8314	Tchem	GPCR
FZD7	0.44211	0.33193	0.25689	1.14786	0.52354	0.31718	0.28667	Tchem	GPCR
GALR1	1.78517	1.29802	1.52391	2.32317	1.57319	1.32537	1.94575	Tchem	GPCR
GALR2	0.29386	0.25072	0.38153	0.19108	0.28163	0.34143	0.39488	Tchem	GPCR
GALR3	0.17951	0.15489	0.41104	0.18624	0.16872	0.04252	0.43413	Tchem	GPCR
GIPR	0.16622	0.30047	0.11968	0.4289	0.2205	0.16446	0.4101	Tchem	GPCR
GPBAR1	0.59501	0.84968	0.46792	0.45504	0.60326	0.62678	0.42622	Tchem	GPCR
GPER1	0.67683	0.77137	0.47027	0.65285	0.68329	0.51945	1.03193	Tchem	GPCR
GPR139	-0.04167	-0.05199	-0.05513	-0.04351	0.08122	0.02637	0.2513	Tchem	GPCR
GPR142	0.34706	-0.00816	0.05758	-0.1076	0.03131	0.06578	-0.12135	Tchem	GPCR
GPR17	0.30312	0.34973	0.31936	0.19554	0.35201	0.3471	0.44176	Tchem	GPCR
GPR174	-0.0302	0.10974	0.04351	0.08481	0.25701	0.03489	-0.01038	Tchem	GPCR
GPR18	1.13976	0.92803	1.02894	1.17972	1.07133	1.52757	1.28902	Tchem	GPCR
GPR183	1.07884	0.87444	1.00614	1.15735	1.08875	1.47788	1.28028	Tchem	GPCR
GPR32	-0.04561	0.01109	-0.10274	0.08517	-0.11765	-0.0716	0.04373	Tchem	GPCR
GPR34	-0.04766	0.04109	0.2218	0.12708	0.18669	-0.02536	0.46004	Tchem	GPCR
GPR35	0.35801	0.12314	0.13135	0.42575	0.21143	0.14627	0.39393	Tchem	GPCR
GPR39	0.18136	0.37521	0.15683	0.18141	0.08344	0.08686	0.13879	Tchem	GPCR
GPR4	1.76025	1.29887	1.55757	2.32455	1.61481	1.27023	1.97174	Tchem	GPCR
GPR52	-0.0593	-0.11155	-0.08866	-0.02904	-0.18466	-0.10789	-0.12591	Tchem	GPCR
GPR6	0.23008	0.29093	0.2343	0.10804	0.11983	0.14968	0.06902	Tchem	GPCR
GPR84	1.13454	0.93179	1.02512	0.84012	1.152	1.27364	1.31239	Tchem	GPCR
GPR87	1.24368	1.30321	1.03287	1.52553	1.39406	1.47875	1.27788	Tchem	GPCR
GPR88	-0.07261	-0.04328	-0.0427	-0.02055	0.04682	-0.08405	-0.08704	Tchem	GPCR
GRM1	0.30629	0.25856	0.46411	0.15572	0.23718	0.29258	0.40322	Tchem	GPCR
GRM2	0.232	0.32811	0.30777	0.15087	0.19035	0.21447	0.12235	Tchem	GPCR
GRM3	-0.05028	0.06179	0.10351	0.07263	0.08124	0.0086	-0.03731	Tchem	GPCR
GRM4	1.28244	1.32578	1.06892	1.06391	1.29969	1.49431	1.215	Tchem	GPCR
GRM5	2.35213	1.74976	3.124	2.01002	2.45993	4.0306	2.22999	Tchem	GPCR
GRM6	-0.06909	0.07281	0.06198	-0.02518	0.02709	0.05922	-0.00669	Tchem	GPCR
GRM7	0.49962	0.41308	0.41886	0.56107	0.51405	0.36326	2.28408	Tchem	GPCR
GRM8	0.18554	0.3504	0.13372	0.05222	0.04406	0.08389	0.10336	Tchem	GPCR
GRPR	1.15804	0.91312	1.03105	0.80714	1.15444	1.27939	1.30498	Tchem	GPCR
HCAR1	0.13422	0.06875	0.12601	0.42856	0.06547	-0.00035	0.06727	Tchem	GPCR
HCAR3	0.11864	0.02966	0.11492	0.42517	0.02434	-0.04936	0.02157	Tchem	GPCR
HRH4	0.46964	0.33223	0.22426	0.12471	0.42022	0.28607	0.4517	Tchem	GPCR
HTR1E	1.11489	0.93494	1.02784	0.82874	1.11403	1.24316	1.27762	Tchem	GPCR
HTR5A	0.17891	0.25967	0.22806	0.13159	0.20592	0.15794	0.09206	Tchem	GPCR
HTR6	0.87727	0.96564	0.6336	0.6388	1.1544	1.10396	0.65535	Tchem	GPCR
KISS1R	1.49554	1.28101	1.13928	1.43652	1.65879	1.52336	1.50666	Tchem	GPCR
LPAR1	0.75233	0.94791	0.80635	0.65402	0.76983	0.43266	0.46915	Tchem	GPCR
LPAR3	0.74982	0.74418	0.73522	0.6912	0.67615	0.43516	0.42174	Tchem	GPCR
LPAR4	0.4795	0.34465	0.27604	0.1823	0.46764	0.37869	0.41509	Tchem	GPCR
LPAR5	0.32678	0.23984	0.31108	0.19609	0.27419	0.33252	0.41839	Tchem	GPCR
LPAR6	0.28649	0.2198	0.27186	0.19856	0.26333	0.33244	0.38501	Tchem	GPCR
LTB4R	0.85849	0.24018	0.29548	0.34487	0.40185	0.27516	0.52548	Tchem	GPCR
LTB4R2	1.33852	1.36681	1.16276	1.122	1.3061	1.52932	0.8835	Tchem	GPCR
MAS1	0.27939	0.33458	0.11139	0.1658	0.12053	0.07795	0.05362	Tchem	GPCR
MC3R	1.24389	1.29051	1.04381	1.05601	1.34461	1.47879	0.86026	Tchem	GPCR
MC5R	0.3203	0.21218	0.28637	0.16138	0.29152	0.30015	0.39799	Tchem	GPCR
MCHR1	0.29882	0.22819	0.29841	0.20113	0.2776	0.32913	0.44246	Tchem	GPCR
MCHR2	0.27426	0.3173	0.25821	0.16085	0.24122	0.28784	0.36896	Tchem	GPCR
MLNR	0.25855	0.20737	0.30485	0.20193	0.25298	0.33023	0.39915	Tchem	GPCR
MRGPRX1	0.35138	0.2255	0.37297	0.18863	0.26497	0.35831	0.4715	Tchem	GPCR
MRGPRX4	0.16475	0.34034	0.13055	0.03284	0.1397	0.07225	0.07203	Tchem	GPCR
NMBR	0.30472	0.28118	0.29138	0.16776	0.23169	0.30484	0.41312	Tchem	GPCR
NMUR1	1.30918	1.32785	1.05664	1.06496	1.36688	1.50384	0.9077	Tchem	GPCR
NMUR2	0.29896	0.23105	0.31202	0.18626	0.35184	0.34801	0.44455	Tchem	GPCR
NPBWR1	0.12002	0.26554	0.19533	0.22129	0.3126	0.26078	0.38008	Tchem	GPCR
NPFFR1	-0.04592	0.05881	0.20345	0.16691	0.15799	0.02466	0.48587	Tchem	GPCR
NPFFR2	0.17965	0.04162	0.44538	0.15256	0.14246	0.11528	0.32788	Tchem	GPCR
NPSR1	0.14796	0.30047	0.09033	-0.00426	0.00269	0.04896	0.08466	Tchem	GPCR
NPY1R	0.2094	0.21545	0.30625	0.20293	0.16919	0.09906	0.3547	Tchem	GPCR
NPY2R	0.16742	0.19662	0.30583	0.18635	0.11863	0.05956	0.31682	Tchem	GPCR
NPY5R	0.16138	0.20597	0.2817	0.18336	0.12867	0.08822	0.28725	Tchem	GPCR
NTSR1	0.3623	0.21154	0.52227	1.35317	0.26589	0.29343	0.35568	Tchem	GPCR
NTSR2	0.23038	0.25358	0.22972	0.1737	0.18394	0.15469	0.12868	Tchem	GPCR
OPRL1	0.21701	0.34427	0.47648	0.14075	0.32084	0.09299	0.41244	Tchem	GPCR
OXER1	-0.02784	0.10806	0.09399	-0.09455	-0.12062	0.00151	-0.13327	Tchem	GPCR
OXGR1	0.29517	0.23589	0.28808	0.17365	0.25934	0.32174	0.43104	Tchem	GPCR
P2RY1	0.04775	0.12232	0.11781	0.08477	0.19249	0.12491	0.11776	Tchem	GPCR
P2RY10	1.12731	0.93363	1.03648	1.21094	1.17461	1.54121	1.30461	Tchem	GPCR
P2RY11	2.08735	1.77312	1.72932	2.71021	1.63188	1.5736	2.11827	Tchem	GPCR
P2RY13	0.29963	0.22607	0.26497	0.17354	0.25663	0.32216	0.32624	Tchem	GPCR
P2RY14	0.19115	0.36296	0.1977	0.15576	0.23148	0.06765	0.46714	Tchem	GPCR
P2RY4	0.25869	0.30652	0.17327	0.10802	0.21464	0.0603	0.42301	Tchem	GPCR
P2RY6	0.32651	0.15744	0.18203	1.16298	0.50484	0.1679	1.83836	Tchem	GPCR
PRLHR	0.28468	0.28117	0.28302	0.18566	0.29796	0.30954	0.42739	Tchem	GPCR
PROKR1	1.3231	1.03841	1.34814	1.38843	1.67013	1.39526	1.3037	Tchem	GPCR
PTAFR	0.4076	0.35048	0.71564	0.54593	0.56857	0.32352	0.4095	Tchem	GPCR
PTGDR2	0.19471	0.07826	0.15054	0.15085	0.14486	0.12919	0.07455	Tchem	GPCR
PTH2R	0.7674	0.76453	0.62596	0.85164	0.54617	0.83386	0.69136	Tchem	GPCR
QRFPR	-0.0413	0.0491	0.02218	0.0372	-0.14471	-0.03143	0.02215	Tchem	GPCR
RXFP1	0.13229	0.09975	0.09721	0.05339	0.186	0.04386	0.1443	Tchem	GPCR
RXFP3	0.16251	0.26148	0.20706	0.10115	0.14554	0.14017	0.09827	Tchem	GPCR
RXFP4	0.74491	0.13411	0.13967	0.60359	0.53471	0.17936	1.84854	Tchem	GPCR
S1PR2	0.58914	1.31164	0.44104	0.49448	0.6376	0.55454	0.38914	Tchem	GPCR
SUCNR1	0.19352	0.31371	0.12394	0.01595	0.04091	0.04521	0.08402	Tchem	GPCR
TACR2	0.3018	0.33634	0.30944	0.24077	0.51016	0.33499	0.42871	Tchem	GPCR
TACR3	0.32754	0.29631	0.30737	0.25406	0.54106	0.34155	0.45666	Tchem	GPCR
TAS2R1	-0.10298	-0.11956	-0.09494	-0.09705	-0.16619	-0.02696	-0.02522	Tchem	GPCR
TAS2R10	-0.07569	-0.11646	-0.10511	0.07315	0.11294	0.01944	0.0066	Tchem	GPCR
TAS2R13	0.1258	0.29927	0.19537	0.08784	-0.06595	0.09296	0.01878	Tchem	GPCR
TAS2R14	-0.05813	-0.06223	-0.05905	-0.02778	0.06402	-0.11567	-0.06139	Tchem	GPCR
TAS2R16	0.19914	0.31863	0.0987	0.14988	0.09693	0.04467	0.07006	Tchem	GPCR
TAS2R19	0.02198	0.03154	0.0919	-0.06528	0.09523	0.07446	0.03211	Tchem	GPCR
TAS2R20	-0.27453	-0.17858	-0.15804	-0.14592	-0.05971	-0.20628	-0.15673	Tchem	GPCR
TAS2R3	-0.19162	-0.16022	-0.26456	-0.17037	-0.46999	-0.21175	-0.19498	Tchem	GPCR
TAS2R30	-0.19402	-0.08599	-0.03716	-0.06494	-0.13511	-0.15678	-0.04119	Tchem	GPCR
TAS2R31	-0.23474	-0.178	-0.03338	-0.09414	-0.29732	-0.11213	-0.22643	Tchem	GPCR
TAS2R38	2.01823	1.61518	2.76893	1.71111	2.23204	2.98159	2.15615	Tchem	GPCR
TAS2R39	0.0852	-0.01544	-0.05813	-0.0275	0.0226	0.04947	-0.03529	Tchem	GPCR
TAS2R4	-0.03898	-0.03561	-0.11161	-0.01067	0.06575	-0.10498	-0.11315	Tchem	GPCR
TAS2R40	1.26449	1.3207	1.05802	1.07474	1.30341	1.49516	0.87904	Tchem	GPCR
TAS2R41	0.17663	0.33622	0.11121	0.05409	0.05189	0.07285	0.09514	Tchem	GPCR
TAS2R42	-0.07682	-0.09475	-0.12888	-0.05034	0.0573	-0.1491	-0.14096	Tchem	GPCR
TAS2R43	-0.28771	-0.28443	-0.15295	-0.11426	-0.08527	-0.1259	0.12335	Tchem	GPCR
TAS2R46	-0.03601	0.01478	0.06946	0.13995	0.20651	0.14101	-0.11864	Tchem	GPCR
TAS2R5	-0.02153	-0.01931	-0.02442	-0.01083	0.05415	-0.04362	-0.08365	Tchem	GPCR
TAS2R50	-0.09505	-0.15991	-0.11258	-0.12646	0.29391	-0.20974	-0.13627	Tchem	GPCR
TAS2R60	-0.04288	-0.18491	-0.25208	-0.12785	-0.07028	-0.12078	-0.05941	Tchem	GPCR
TAS2R7	-0.0344	-0.03493	-0.03415	-0.10586	0.0135	-0.05457	-0.01275	Tchem	GPCR
TAS2R8	-0.1641	-0.14372	-0.10424	-0.127	-0.04434	-0.06244	-0.03169	Tchem	GPCR
TAS2R9	-0.12594	-0.0768	-0.04415	-0.07579	-0.12076	-0.22619	0.04317	Tchem	GPCR
UTS2R	0.926	1.08566	0.7532	0.57719	0.88555	1.11719	1.05187	Tchem	GPCR
VIPR1	0.50778	0.58031	0.22399	0.32696	0.33253	0.46428	0.38234	Tchem	GPCR
VIPR2	0.06764	0.05899	0.10223	-0.01401	0.1496	0.05157	-0.02297	Tchem	GPCR
ADORA1	1.1213	0.89436	0.99508	1.35075	1.16523	1.22818	1.31756	Tclin	GPCR
ADORA2A	0.58206	0.61902	0.84096	0.79338	0.65935	0.55405	1.46498	Tclin	GPCR
ADORA2B	0.74004	0.21864	0.3336	0.46888	0.47524	0.31554	0.43061	Tclin	GPCR
ADRA1A	0.28359	0.28057	0.29466	0.17094	0.23304	0.29342	0.33185	Tclin	GPCR
ADRA1B	0.3051	0.28746	0.4342	0.15834	0.37299	0.31935	0.38593	Tclin	GPCR
ADRA1D	1.07822	0.9078	1.0174	0.81618	1.12571	1.2262	1.26568	Tclin	GPCR
ADRA2A	1.09922	0.9221	1.03638	0.82373	1.1408	1.25183	1.3026	Tclin	GPCR
ADRA2B	0.21633	0.31678	0.27302	0.20057	0.27311	0.15381	0.48782	Tclin	GPCR
ADRA2C	-0.03291	0.07377	0.23747	0.12847	0.17156	-0.01375	0.45506	Tclin	GPCR
ADRB1	2.29125	1.55086	1.60697	2.32519	2.23776	1.6136	1.96447	Tclin	GPCR
ADRB2	1.96726	1.67528	1.56002	1.78169	1.98438	1.82972	1.93575	Tclin	GPCR
ADRB3	0.33636	0.28431	0.61734	0.26647	0.50895	0.17812	0.39032	Tclin	GPCR
AGTR1	2.13369	1.34506	1.60236	2.96432	2.87414	1.64838	2.20234	Tclin	GPCR
AVPR1A	0.32559	0.27565	0.34321	0.23251	0.26416	0.36585	0.42876	Tclin	GPCR
AVPR1B	0.30885	0.24714	0.36976	0.2098	0.2385	0.34416	0.46547	Tclin	GPCR
AVPR2	1.00972	0.9995	1.13747	1.12007	0.79061	1.05829	0.92055	Tclin	GPCR
BDKRB2	0.45216	0.49531	0.43072	0.72524	0.48147	0.31725	0.48447	Tclin	GPCR
C5AR1	2.30354	2.21306	2.17811	2.72018	2.24578	1.90288	2.23365	Tclin	GPCR
CALCR	0.40175	0.27323	0.33774	0.38876	0.23741	0.1797	0.12815	Tclin	GPCR
CALCRL	0.20969	0.11091	0.1635	0.13602	0.27739	0.15836	0.08747	Tclin	GPCR
CASR	0.63315	0.72428	0.69615	0.70428	0.53071	0.61316	0.64651	Tclin	GPCR
CCKAR	0.27612	0.2249	0.26582	0.16258	0.25727	0.3082	0.41221	Tclin	GPCR
CCKBR	2.27315	1.52503	1.95766	2.3347	2.22572	1.31225	2.18906	Tclin	GPCR
CCR4	2.32525	1.34681	1.57153	2.40015	1.72187	1.55693	1.98792	Tclin	GPCR
CCR5	1.99248	1.56294	1.5788	2.63812	2.60509	1.5439	2.1491	Tclin	GPCR
CHRM1	0.32438	0.31096	0.51149	0.21099	0.61199	0.33221	0.44807	Tclin	GPCR
CHRM2	0.30628	0.22144	0.4833	0.17585	0.28944	0.34602	0.41373	Tclin	GPCR
CHRM3	0.9011	1.25526	1.33882	1.75962	0.95077	0.73642	1.00978	Tclin	GPCR
CHRM4	0.25257	0.31	0.33961	0.14486	0.26012	0.20189	0.51955	Tclin	GPCR
CHRM5	0.31708	0.3401	0.30393	0.18448	0.23491	0.30226	0.49023	Tclin	GPCR
CNR1	0.64468	1.14748	0.40502	0.62372	0.69653	0.3782	0.44467	Tclin	GPCR
CRHR1	0.29876	0.37927	0.68927	0.21703	0.63182	0.33195	1.09166	Tclin	GPCR
CXCR4	2.43678	1.79874	2.06817	2.60169	2.50606	1.92224	2.32219	Tclin	GPCR
CYSLTR1	2.07143	1.55421	1.79179	2.55218	2.19917	1.70006	2.56514	Tclin	GPCR
DRD1	0.32236	0.29038	0.26688	0.17778	0.21674	0.32273	0.66205	Tclin	GPCR
DRD2	0.79791	0.7087	0.64919	0.53123	0.7799	0.67944	0.63413	Tclin	GPCR
DRD3	0.96094	0.311	0.71712	0.25439	0.35414	1.15564	0.81105	Tclin	GPCR
EDNRA	0.90765	1.37969	1.85611	1.23503	1.26736	1.44135	1.07917	Tclin	GPCR
EDNRB	0.46886	1.39765	0.70141	0.30249	0.28258	0.32027	0.41903	Tclin	GPCR
F2R	0.57092	0.74441	1.90171	0.86358	1.02083	1.27532	0.42552	Tclin	GPCR
FSHR	1.55876	1.31398	1.15688	1.60198	0.89225	1.21479	1.27163	Tclin	GPCR
GABBR1	2.01317	1.62741	2.80093	1.72247	2.23602	2.96156	2.17634	Tclin	GPCR
GABBR2	1.26915	1.31362	1.05499	1.05553	1.39161	1.50178	1.28495	Tclin	GPCR
GCGR	1.3634	1.29914	1.62139	1.86698	2.09672	1.67098	1.77078	Tclin	GPCR
GHRHR	2.45165	1.3439	1.85515	2.7898	2.26768	1.41839	1.9242	Tclin	GPCR
GHSR	0.56188	0.77002	0.91604	0.63575	0.79885	0.49293	1.03032	Tclin	GPCR
GLP1R	0.31385	0.28903	0.37173	1.17115	-0.01222	0.19074	0.05138	Tclin	GPCR
GLP2R	0.10884	0.19453	0.23125	0.16041	0.34933	0.20098	0.37892	Tclin	GPCR
GNRHR	0.41129	0.30453	0.48381	1.48828	0.5595	0.52033	1.41662	Tclin	GPCR
GPR119	0.26014	0.16302	0.23087	0.12747	0.19011	0.27664	0.39352	Tclin	GPCR
GPR55	1.24127	1.30516	1.01575	1.19585	1.32402	1.48681	1.67853	Tclin	GPCR
HCAR2	0.53587	0.73476	0.724	0.64658	0.31116	0.46156	1.02987	Tclin	GPCR
HCRTR1	0.30795	0.30557	0.30558	0.26697	0.53793	0.34397	0.4994	Tclin	GPCR
HCRTR2	0.40182	0.22811	0.31962	0.39536	0.29047	0.52697	0.44757	Tclin	GPCR
HRH1	0.2996	0.43935	0.64932	0.90498	0.57844	0.99424	0.65266	Tclin	GPCR
HRH2	0.27936	0.20981	0.27545	0.16585	0.26267	0.43726	0.4733	Tclin	GPCR
HRH3	0.28615	0.34732	0.25845	0.22053	0.21339	0.19651	0.46772	Tclin	GPCR
HTR1A	0.45507	0.35801	0.67488	0.41681	0.60976	0.34178	0.44694	Tclin	GPCR
HTR1B	1.25649	1.32128	1.07812	1.06943	1.35457	1.51804	0.90516	Tclin	GPCR
HTR1D	0.15942	0.0555	0.17928	0.12483	0.15289	0.07271	0.42212	Tclin	GPCR
HTR1F	0.19141	0.05306	0.23793	0.13751	0.22814	0.01536	0.46001	Tclin	GPCR
HTR2A	0.34847	0.2284	0.2948	0.18388	0.31248	0.33384	0.43408	Tclin	GPCR
HTR2B	0.3548	0.38811	0.26877	0.36965	0.28397	0.31566	0.42524	Tclin	GPCR
HTR2C	1.7872	1.93579	2.62566	2.37596	1.86622	1.36266	1.51811	Tclin	GPCR
HTR4	0.27026	0.21907	0.27623	0.2059	0.26271	0.30883	0.4512	Tclin	GPCR
HTR7	0.33806	0.35421	0.32788	0.19939	0.28164	0.35185	0.47392	Tclin	GPCR
LHCGR	0.50354	0.88813	0.45204	0.70909	0.66841	0.39388	0.37228	Tclin	GPCR
MC1R	1.04573	1.19206	1.10142	1.4173	1.24598	1.05283	1.26347	Tclin	GPCR
MC2R	1.29361	1.61212	1.88037	1.97433	2.09072	1.49087	1.68874	Tclin	GPCR
MC4R	0.29943	0.29589	0.45357	0.1819	0.28408	0.31159	0.71135	Tclin	GPCR
MTNR1A	0.43346	1.21502	0.5112	0.39117	0.40971	0.49215	0.40291	Tclin	GPCR
MTNR1B	0.13062	0.0928	0.27872	0.12129	0.21444	0.08377	0.39454	Tclin	GPCR
OPRD1	0.34809	0.41738	0.76879	0.21042	0.57669	0.1704	0.40939	Tclin	GPCR
OPRK1	2.41704	1.60898	2.12228	2.70827	1.94794	1.41017	2.3514	Tclin	GPCR
OPRM1	0.73313	0.88314	1.0181	0.86001	0.79995	0.80148	1.28569	Tclin	GPCR
OXTR	2.12565	1.48266	1.57436	2.43121	2.17217	1.94378	1.94494	Tclin	GPCR
P2RY12	0.09245	0.09321	0.2534	0.16615	0.21022	-0.00147	0.46416	Tclin	GPCR
P2RY2	0.97737	1.24577	0.97293	1.19719	1.05361	1.50793	1.11502	Tclin	GPCR
PTGDR	0.66637	0.74019	0.49465	0.43848	0.70897	0.9704	0.69164	Tclin	GPCR
PTGER1	1.25035	1.32891	1.068	1.07857	1.39552	1.51838	0.88482	Tclin	GPCR
PTGER2	1.96885	1.43427	1.60331	2.38383	2.60171	1.87031	1.98701	Tclin	GPCR
PTGER3	0.32498	0.33395	0.50932	0.42745	0.62012	0.36906	0.55272	Tclin	GPCR
PTGER4	1.13774	0.93825	1.05213	0.82104	1.11091	1.2846	1.34921	Tclin	GPCR
PTGFR	0.32502	0.33662	0.6827	0.18291	0.55554	0.31942	1.21875	Tclin	GPCR
PTGIR	1.33399	1.31311	1.05085	1.28366	1.32247	1.46551	1.28983	Tclin	GPCR
PTH1R	0.47972	0.53654	0.29053	0.771	0.29269	0.3305	0.42959	Tclin	GPCR
S1PR1	1.9801	1.5068	1.74398	2.74924	1.57844	1.68371	2.0789	Tclin	GPCR
S1PR3	1.00987	1.35491	0.72899	0.67079	0.92062	1.04159	0.47081	Tclin	GPCR
S1PR4	1.02224	1.36419	0.61233	0.49711	1.28856	1.12785	0.45807	Tclin	GPCR
S1PR5	0.53674	0.75501	0.27216	0.58257	0.69523	0.49112	0.45488	Tclin	GPCR
SCTR	0.42063	0.30692	0.38908	0.19095	0.39037	0.47674	0.20504	Tclin	GPCR
SMO	0.95214	1.28863	0.9297	3.11354	0.92541	1.22007	1.44499	Tclin	GPCR
SSTR1	0.32399	0.45682	0.42971	0.62051	0.27876	0.22018	0.45662	Tclin	GPCR
SSTR2	0.35106	0.37755	0.24782	0.19698	0.2664	0.20027	0.49488	Tclin	GPCR
SSTR3	0.08705	0.20354	0.16637	0.13927	0.16497	0.17758	0.46061	Tclin	GPCR
SSTR4	-0.0729	0.20925	0.19463	0.12914	0.20992	0.12696	0.43047	Tclin	GPCR
SSTR5	0.19906	0.19908	0.45746	0.55588	0.48043	0.16745	2.1276	Tclin	GPCR
TAAR1	0.20076	0.34163	0.18748	0.03843	0.12218	0.06473	0.14422	Tclin	GPCR
TACR1	0.68758	0.38989	0.517	0.27028	0.52115	0.35057	0.49258	Tclin	GPCR
TBXA2R	0.26736	0.31008	0.44163	0.42782	0.2332	0.31417	1.00255	Tclin	GPCR
TRHR	0.27845	0.18946	0.26913	0.42086	0.34399	0.29144	0.32318	Tclin	GPCR
TSHR	0.78265	0.71394	0.51017	0.4423	0.64179	0.75643	0.68736	Tclin	GPCR
ANO2	1.309	1.34002	1.05834	1.10359	1.37004	1.512	0.9154	Tchem	Ion Channel
ASIC1	0.21209	0.38593	0.3307	0.07044	0.20112	0.2001	0.64629	Tchem	Ion Channel
ASIC2	-0.13223	-0.29952	-0.3041	-0.06808	-0.15244	-0.13649	-0.15382	Tchem	Ion Channel
ASIC3	0.26579	0.39823	0.16635	0.15862	0.2484	0.21444	0.38509	Tchem	Ion Channel
CACNA1A	1.2982	1.50372	1.1222	1.08238	1.37121	1.52286	1.23153	Tchem	Ion Channel
CACNA1E	0.46235	0.27946	0.22137	0.36835	0.53945	0.71624	0.49873	Tchem	Ion Channel
CACNA1F	0.01605	-0.05161	0.19059	-0.01482	0.00221	-0.00207	-0.01057	Tchem	Ion Channel
CATSPER1	0.15412	0.3278	0.18307	1.04414	0.55814	0.43089	0.16073	Tchem	Ion Channel
CATSPER2	-0.09858	-0.00208	0.029	0.07908	0.15517	0.02464	-0.00455	Tchem	Ion Channel
CATSPER3	0.17049	0.18315	0.10496	0.16972	0.10254	0.09622	-0.04994	Tchem	Ion Channel
CATSPER4	0.19849	-0.00127	0.03112	0.05453	0.08241	0.13657	0.05808	Tchem	Ion Channel
CHRNA10	0.08147	1.69073	0.08799	0.15469	0.11615	0.22815	0.14865	Tchem	Ion Channel
CHRNA2	0.15979	1.20311	0.20713	0.17862	0.15606	0.21176	0.16657	Tchem	Ion Channel
CHRNA6	1.26906	1.32479	1.04449	1.06735	1.37495	1.51698	0.89521	Tchem	Ion Channel
CHRNA7	2.12986	1.55317	1.78694	2.41437	2.80645	2.05986	2.20476	Tchem	Ion Channel
CHRNA9	0.4346	0.30963	0.45692	0.97735	0.65808	0.37476	1.13679	Tchem	Ion Channel
CHRNB3	0.21369	0.32968	0.33838	0.88597	0.44871	0.26162	1.08582	Tchem	Ion Channel
CLCNKA	1.25613	1.30362	1.01673	1.05729	1.32607	1.4696	0.86026	Tchem	Ion Channel
CLCNKB	1.28339	1.33585	1.065	1.05739	1.32402	1.48985	0.88355	Tchem	Ion Channel
CNGA1	0.31572	0.40877	0.46501	0.1838	0.13218	0.42398	0.34131	Tchem	Ion Channel
CNGA2	-0.00341	-0.01935	0.10706	0.04407	0.01678	0.03554	-0.0335	Tchem	Ion Channel
CNGA3	0.25597	0.31879	0.31169	0.20606	0.2908	0.18622	0.30747	Tchem	Ion Channel
CNGB3	0.1715	0.33304	0.20654	0.17245	0.18813	0.06172	0.20265	Tchem	Ion Channel
CYBB	0.95181	1.61812	0.7242	0.81533	0.85372	1.14046	1.22786	Tchem	Ion Channel
GABRR1	0.14126	1.1928	0.36026	0.39033	0.18178	0.23665	0.63492	Tchem	Ion Channel
GABRR2	0.096	0.46644	0.1952	0.13316	0.19428	0.28958	0.19446	Tchem	Ion Channel
GLRA2	0.21695	0.30237	0.19821	0.10549	0.16996	0.1624	0.06327	Tchem	Ion Channel
GLRA3	0.23326	0.26808	0.20211	0.125	0.15049	0.14238	0.07566	Tchem	Ion Channel
HTR3B	-0.23121	-0.10569	-0.24281	-0.09456	-0.14899	-0.06689	-0.253	Tchem	Ion Channel
HTR3C	-0.01203	-0.12744	-0.13444	-0.00433	-0.28848	-0.07202	-0.11334	Tchem	Ion Channel
HTR3D	0.02587	0.05746	0.02775	0.01572	-0.35519	0.00832	-0.12334	Tchem	Ion Channel
HTR3E	-0.11441	-0.24872	-0.22926	-0.11155	-0.23932	-0.1428	-0.13846	Tchem	Ion Channel
HVCN1	2.06186	1.63666	2.06133	1.92309	2.29949	1.98316	1.90048	Tchem	Ion Channel
ITPR1	2.99147	1.65548	2.84159	2.44277	2.53799	4.15196	2.70644	Tchem	Ion Channel
ITPR3	0.19118	0.05748	0.24697	0.16177	0.19974	0.05319	0.06699	Tchem	Ion Channel
KCNE1	1.13104	0.89795	1.04413	0.80788	1.11687	1.23571	1.24158	Tchem	Ion Channel
KCNJ1	0.95781	0.76671	0.22624	0.66908	0.48564	0.64625	0.52662	Tchem	Ion Channel
KCNJ14	-0.01977	0.02458	0.02918	0.10755	-0.04763	-0.02951	-0.08092	Tchem	Ion Channel
KCNJ2	0.16906	0.31837	0.25814	0.18364	0.16401	0.20132	0.68366	Tchem	Ion Channel
KCNJ3	0.18964	0.35806	0.32019	0.15917	0.22691	0.2079	0.7087	Tchem	Ion Channel
KCNJ4	0.35425	0.38827	0.59378	0.42652	0.61319	0.48844	0.63512	Tchem	Ion Channel
KCNJ5	0.13712	0.28099	0.26154	-1e-05	0.15295	0.17036	0.6268	Tchem	Ion Channel
KCNJ6	1.26387	1.30527	1.07262	1.05477	1.34582	1.50046	1.26826	Tchem	Ion Channel
KCNK17	-0.21169	-0.08214	-0.03696	-0.04773	0.13935	-0.0552	-0.0421	Tchem	Ion Channel
KCNN1	0.32287	0.10173	0.66807	0.55031	0.33568	0.21208	0.28387	Tchem	Ion Channel
KCNN2	0.13767	0.29947	0.2862	0.12455	0.2005	0.18882	0.64631	Tchem	Ion Channel
KCNN3	2.07902	1.48553	1.6196	2.55719	2.11737	1.47969	2.00072	Tchem	Ion Channel
KCNN4	2.56918	2.06984	3.30408	1.78021	2.21707	3.9512	2.76142	Tchem	Ion Channel
KCNT1	0.08395	0.24564	0.08987	0.09331	0.16939	-0.01887	0.92559	Tchem	Ion Channel
KCNT2	-0.13088	-0.22411	-0.22753	-0.04637	-0.19331	-0.13468	-0.18086	Tchem	Ion Channel
MCOLN1	1.11388	1.07531	0.90028	1.15304	1.19274	1.10233	0.86034	Tchem	Ion Channel
MCOLN2	0.49214	-0.04472	0.11109	0.36274	0.19239	0.1263	0.05613	Tchem	Ion Channel
MCOLN3	0.17347	0.32729	0.15739	0.06173	0.12271	0.06627	0.12318	Tchem	Ion Channel
NALCN	-0.06977	-0.04402	-0.09176	0.01575	0.03866	-0.08926	-0.08874	Tchem	Ion Channel
P2RX1	0.21551	0.31045	0.01136	0.1542	-0.04802	-0.03039	-0.06708	Tchem	Ion Channel
P2RX2	-0.08847	-0.07571	-0.08316	-0.08769	0.04951	0.06218	1.04357	Tchem	Ion Channel
P2RX4	0.34507	0.31632	0.0765	0.43415	0.2071	0.15512	1.04282	Tchem	Ion Channel
P2RX5	0.31874	-0.10488	0.04832	0.34116	0.16088	0.1028	-0.29887	Tchem	Ion Channel
P2RX6	0.95689	1.08886	0.9353	1.16804	0.84645	1.49625	0.99852	Tchem	Ion Channel
P2RX7	0.19235	1.3571	0.36694	0.41663	0.14433	0.26418	0.26316	Tchem	Ion Channel
PIEZO1	0.1034	0.37665	0.13338	0.0965	0.24185	0.13691	0.09955	Tchem	Ion Channel
PKD2	1.11355	1.21765	1.19111	1.35269	1.91759	1.2226	1.19853	Tchem	Ion Channel
PKD2L1	0.33452	0.54413	0.32687	0.34438	0.27555	0.64502	0.73496	Tchem	Ion Channel
TPCN1	0.69041	0.61727	0.51564	0.59665	0.9387	0.62382	0.6431	Tchem	Ion Channel
TPCN2	0.04197	0.04739	0.04165	0.09866	0.13137	0.09654	0.18825	Tchem	Ion Channel
TRPC3	0.27704	0.28446	0.34031	0.2491	0.52581	0.19039	0.16277	Tchem	Ion Channel
TRPC4	0.36122	0.38289	0.51962	0.36445	0.26767	0.84943	0.26872	Tchem	Ion Channel
TRPC5	0.16541	0.30861	0.29949	0.04923	0.13804	0.19471	0.69159	Tchem	Ion Channel
TRPC6	1.24927	1.32488	1.05092	1.35583	1.35998	1.51408	1.10847	Tchem	Ion Channel
TRPC7	0.22783	0.31035	0.22887	0.14256	0.11627	0.18548	0.14661	Tchem	Ion Channel
TRPM1	0.29235	0.15497	0.18842	0.10464	0.39936	0.05043	0.01503	Tchem	Ion Channel
TRPM2	1.88101	1.75766	1.98686	3.08566	2.08546	1.42883	1.97367	Tchem	Ion Channel
TRPM3	0.02743	0.02265	0.10756	0.13701	0.20388	0.87749	0.05139	Tchem	Ion Channel
TRPM4	1.29	1.34005	1.07773	1.0918	1.37494	1.54259	1.33906	Tchem	Ion Channel
TRPM5	2.06832	1.41236	1.94116	2.95012	2.47586	1.85315	2.02285	Tchem	Ion Channel
TRPM7	2.35763	2.50135	2.46937	2.31186	2.27733	1.52005	2.05487	Tchem	Ion Channel
TRPV2	-0.19745	0.0252	0.01721	-0.08019	-0.0307	0.10756	0.15864	Tchem	Ion Channel
TRPV3	0.39572	0.43121	0.44875	0.44754	0.34486	0.16629	0.23223	Tchem	Ion Channel
TRPV4	0.27358	0.42252	0.40847	0.24978	0.51713	0.2565	0.67169	Tchem	Ion Channel
TRPV5	0.96762	1.08156	1.00015	0.91168	1.0878	0.62458	1.01648	Tchem	Ion Channel
TRPV6	0.7268	0.85674	0.4304	0.34671	0.48415	0.48774	0.99524	Tchem	Ion Channel
ZACN	0.44365	0.13381	-0.01059	0.15551	0.36888	0.16002	0.07569	Tchem	Ion Channel
ANO1	1.15927	0.9571	1.11457	0.81275	1.17005	1.25109	1.37387	Tclin	Ion Channel
CACNA1B	0.22118	1.1791	0.37712	0.37588	0.2497	0.23179	0.67677	Tclin	Ion Channel
CACNA1C	1.28586	1.3467	1.06015	1.07965	1.34372	1.51458	1.08901	Tclin	Ion Channel
CACNA1D	1.29322	1.32394	1.06129	1.04996	1.33397	1.51025	1.00856	Tclin	Ion Channel
CACNA1G	2.10014	1.9152	3.29411	2.35815	2.35278	3.36714	2.24988	Tclin	Ion Channel
CACNA1H	0.26471	0.3324	0.42261	0.16437	0.19566	0.19485	0.65449	Tclin	Ion Channel
CACNA1I	0.12066	0.30532	0.17734	0.08009	0.34565	0.02717	1.08203	Tclin	Ion Channel
CACNA1S	0.75859	1.90082	1.4754	0.93546	0.73647	0.78679	1.2919	Tclin	Ion Channel
CACNA2D1	0.25668	0.17506	0.21111	0.51879	0.49566	0.89187	1.83781	Tclin	Ion Channel
CACNA2D2	0.17739	0.18578	0.1306	0.09852	0.17632	-0.05648	0.08579	Tclin	Ion Channel
CFTR	1.42384	1.30009	1.02391	1.36988	1.34115	1.47801	1.81028	Tclin	Ion Channel
CHRNA1	0.58156	1.4239	0.40645	0.44352	0.71487	0.35991	0.33836	Tclin	Ion Channel
CHRNA3	2.20399	1.51182	2.00712	2.36266	1.88599	1.70032	2.0086	Tclin	Ion Channel
CHRNA4	0.13156	0.08918	0.07374	0.16596	0.25432	0.00133	0.01374	Tclin	Ion Channel
CHRNB1	1.98118	1.43469	2.12756	2.92819	1.87902	1.52791	1.99771	Tclin	Ion Channel
CHRNB2	0.21142	0.29433	0.25224	0.18849	0.12618	0.18478	0.07935	Tclin	Ion Channel
CHRNB4	0.21213	0.29986	0.05177	0.1679	0.16037	0.12313	0.39441	Tclin	Ion Channel
CHRND	0.81997	0.76977	0.53514	0.44029	0.75042	0.81915	0.69881	Tclin	Ion Channel
CHRNE	0.81675	0.72583	0.5794	0.42009	0.70056	0.79419	0.71582	Tclin	Ion Channel
CHRNG	1.32867	1.372	1.08069	1.1072	1.32955	1.51728	1.33274	Tclin	Ion Channel
CLCN2	0.21188	0.29349	0.06627	0.17338	0.16141	0.17002	0.14841	Tclin	Ion Channel
GABRA1	1.47929	1.41912	1.59522	1.38412	1.51034	1.32397	2.01147	Tclin	Ion Channel
GABRA2	1.29016	1.79232	1.60979	1.37465	1.31407	1.51333	1.39917	Tclin	Ion Channel
GABRA3	1.38134	2.18167	1.59194	1.37523	1.41845	1.39327	2.13337	Tclin	Ion Channel
GABRA4	1.28445	1.37006	1.62605	1.46626	1.51401	1.33687	1.70177	Tclin	Ion Channel
GABRA5	1.32447	1.40796	1.61117	1.4318	1.3544	1.25385	1.61543	Tclin	Ion Channel
GABRA6	1.7928	1.31428	1.51372	2.29904	1.63209	1.2818	1.94214	Tclin	Ion Channel
GABRB1	0.1582	0.3047	0.28659	0.11506	0.28365	0.16824	0.65135	Tclin	Ion Channel
GABRB2	0.18739	0.18679	0.21162	0.15503	0.32594	0.22884	0.18883	Tclin	Ion Channel
GABRB3	0.37035	1.01568	0.97919	0.35381	0.73688	0.2015	0.44425	Tclin	Ion Channel
GABRD	0.23058	0.32522	0.20531	0.12895	0.14954	0.15917	0.05652	Tclin	Ion Channel
GABRE	0.64782	0.58416	0.71308	0.70684	0.37499	0.56864	0.68877	Tclin	Ion Channel
GABRG1	-0.18416	-0.19709	-0.13006	-0.20389	-0.09887	-0.31401	-0.13945	Tclin	Ion Channel
GABRG2	0.2517	0.26569	0.20378	0.16241	0.34735	0.15767	0.16543	Tclin	Ion Channel
GABRG3	-0.17001	-0.46887	0.0549	-0.07131	0.06509	0.07559	-0.02408	Tclin	Ion Channel
GABRP	0.1229	0.31808	0.15435	0.04104	0.16379	0.06344	0.99656	Tclin	Ion Channel
GABRQ	0.10123	0.06683	0.08721	0.06701	0.07572	0.09055	0.09053	Tclin	Ion Channel
GLRA1	0.3148	1.38857	0.44629	0.46364	0.55737	0.25377	0.72144	Tclin	Ion Channel
GLRB	0.25716	0.27295	0.13169	0.23768	0.52221	-0.00831	0.12252	Tclin	Ion Channel
GRIA1	1.17995	1.17965	1.07872	0.89734	1.66312	1.01103	1.25171	Tclin	Ion Channel
GRIA2	1.17843	1.16763	1.11356	1.11149	0.79703	1.05139	1.1291	Tclin	Ion Channel
GRIA3	0.15183	-0.0515	0.00228	-0.04595	-0.01594	-0.03413	-0.05209	Tclin	Ion Channel
GRIA4	0.15518	0.30752	0.31328	0.11706	0.33194	0.19853	0.64422	Tclin	Ion Channel
GRIK1	0.16668	0.31657	0.29831	0.11707	0.27536	0.25595	1.21948	Tclin	Ion Channel
GRIK2	0.2584	0.28923	0.27955	0.57605	0.5703	0.86654	1.76319	Tclin	Ion Channel
GRIK3	1.27815	1.32904	1.05208	1.08131	1.41856	1.50756	0.93358	Tclin	Ion Channel
GRIK4	1.27541	1.3322	1.04187	1.07015	1.35949	1.52901	0.97912	Tclin	Ion Channel
GRIK5	0.26207	0.05831	0.23829	-0.03044	0.07454	-0.13291	0.02651	Tclin	Ion Channel
GRIN1	1.06988	0.99373	1.13489	1.3747	0.94311	1.08992	1.04168	Tclin	Ion Channel
GRIN2A	2.37184	2.18812	2.97612	1.82377	2.51398	3.44572	2.273	Tclin	Ion Channel
GRIN2B	1.46038	1.52486	1.80534	1.34939	1.51029	1.45972	1.92742	Tclin	Ion Channel
GRIN2C	1.04822	1.00541	1.15733	1.14061	0.78006	1.07155	0.90083	Tclin	Ion Channel
GRIN2D	0.4506	0.57607	0.39614	0.73277	0.56785	0.70768	1.0349	Tclin	Ion Channel
GRIN3A	1.23646	1.3072	1.17606	1.11754	1.33797	1.47762	0.94804	Tclin	Ion Channel
GRIN3B	1.30191	1.32279	1.04844	1.09872	1.30344	1.53797	0.84243	Tclin	Ion Channel
HCN1	0.26371	0.30168	0.23478	0.16091	0.21406	0.16455	0.14133	Tclin	Ion Channel
HCN2	1.19016	0.98817	1.01243	0.80476	1.13317	1.2785	1.29139	Tclin	Ion Channel
HCN3	0.23109	0.34951	0.21627	0.15687	0.13597	0.19469	0.08238	Tclin	Ion Channel
HCN4	0.31648	0.31471	0.28693	0.68817	0.4973	0.1879	0.64724	Tclin	Ion Channel
HTR3A	0.04934	0.01307	-0.05955	-0.03196	0.01542	-0.02686	-0.20647	Tclin	Ion Channel
KCNA1	0.91345	1.06746	0.75804	0.58997	0.93675	1.10009	1.05286	Tclin	Ion Channel
KCNA10	0.30946	0.20778	0.40133	0.16547	0.22169	0.18758	0.61253	Tclin	Ion Channel
KCNA2	-0.0084	-0.02913	-0.01236	0.01362	0.14438	-0.0025	0.10811	Tclin	Ion Channel
KCNA3	0.29728	0.35777	0.33108	0.28218	0.53588	0.12922	0.12566	Tclin	Ion Channel
KCNA4	0.20838	0.32011	0.33128	0.08952	0.2239	0.21127	0.71747	Tclin	Ion Channel
KCNA5	0.67324	0.37431	0.50051	0.24212	0.4578	0.166	0.35814	Tclin	Ion Channel
KCNA6	-0.08815	-0.17983	-0.04074	-0.17744	-0.31169	-0.11734	-0.08604	Tclin	Ion Channel
KCNA7	0.2039	0.3571	0.15447	0.06544	0.09063	0.09528	0.06742	Tclin	Ion Channel
KCNB1	2.11621	1.94401	2.78156	1.83797	2.61594	3.2821	2.16826	Tclin	Ion Channel
KCNB2	0.26964	0.27399	-0.0134	0.08837	0.18293	0.19069	-0.1055	Tclin	Ion Channel
KCNC1	1.32087	1.33878	1.0841	1.0776	1.35478	1.52934	0.89645	Tclin	Ion Channel
KCNC2	0.25947	0.34681	0.27029	0.13133	0.21805	0.19724	0.12391	Tclin	Ion Channel
KCNC3	0.22855	0.31672	0.28058	0.11878	0.19412	0.17431	0.12771	Tclin	Ion Channel
KCNC4	0.10318	0.15213	0.10641	0.14887	0.25316	0.19974	0.27791	Tclin	Ion Channel
KCND1	0.18979	0.04108	0.2842	0.17562	0.1123	0.05175	0.25124	Tclin	Ion Channel
KCND2	0.18606	1.34238	0.42664	0.40354	0.20098	0.25534	0.65971	Tclin	Ion Channel
KCND3	0.37457	0.36347	0.66407	0.57362	0.64549	0.24551	1.8913	Tclin	Ion Channel
KCNF1	-0.09364	0.02343	-0.09344	0.07181	-0.11029	0.00263	0.05287	Tclin	Ion Channel
KCNG1	-0.0444	0.11737	0.15162	-0.07333	-0.0038	-0.07659	0.13175	Tclin	Ion Channel
KCNG2	-0.00677	-0.04728	0.04945	-0.12083	-0.03055	-0.11546	0.07266	Tclin	Ion Channel
KCNG3	-0.24677	-0.08636	-0.03277	-0.01453	-0.08296	-0.13314	-0.18856	Tclin	Ion Channel
KCNG4	0.19027	0.03645	0.18792	-0.01628	0.10028	-0.11951	0.06264	Tclin	Ion Channel
KCNH1	1.25354	1.31174	1.04488	1.06808	1.37096	1.49498	1.25497	Tclin	Ion Channel
KCNH2	1.11438	1.19055	0.99987	0.81708	1.11908	1.27301	1.87964	Tclin	Ion Channel
KCNH3	0.01307	0.08343	0.11684	0.19978	0.11689	0.03157	0.24347	Tclin	Ion Channel
KCNH4	1.3206	1.35107	1.11223	1.24278	1.33169	1.55149	0.90039	Tclin	Ion Channel
KCNH5	0.2923	0.09216	0.07264	0.58194	0.59585	0.07648	2.02856	Tclin	Ion Channel
KCNH6	0.21508	0.27329	0.21615	0.09739	0.15755	0.1604	0.11584	Tclin	Ion Channel
KCNH7	0.17824	0.31664	0.23126	0.14244	0.1712	0.1549	1.03706	Tclin	Ion Channel
KCNH8	0.09137	0.11145	0.07499	0.04766	0.1478	0.04214	0.09098	Tclin	Ion Channel
KCNJ11	0.72279	1.16889	0.38702	0.38656	0.493	0.20833	0.64958	Tclin	Ion Channel
KCNK10	0.17056	0.03987	0.17718	-0.03517	0.07179	-0.11758	0.05363	Tclin	Ion Channel
KCNK18	0.15846	0.31471	0.52321	0.01708	0.26679	0.17973	0.66948	Tclin	Ion Channel
KCNK2	1.08631	0.91438	1.01131	0.84144	1.16348	1.23106	1.28258	Tclin	Ion Channel
KCNK3	1.27997	0.33512	0.28443	1.28075	0.25467	0.15648	0.64063	Tclin	Ion Channel
KCNK9	0.18165	0.33039	0.30001	0.17904	0.20304	0.19193	0.66015	Tclin	Ion Channel
KCNMA1	1.2395	1.31867	1.04952	1.05081	1.39858	1.51642	2.1486	Tclin	Ion Channel
KCNQ1	0.24017	0.30677	0.28935	0.29526	0.20845	0.18604	0.6699	Tclin	Ion Channel
KCNQ2	0.18813	0.30216	0.28849	0.25455	0.17166	0.18522	0.61617	Tclin	Ion Channel
KCNQ3	1.27628	1.31007	1.0483	1.08256	1.32624	1.51521	0.86694	Tclin	Ion Channel
KCNQ4	0.28963	0.24168	0.32261	0.25524	0.22687	0.24193	0.09829	Tclin	Ion Channel
KCNQ5	0.28097	0.34726	0.32078	0.27426	0.51967	0.19764	1.04704	Tclin	Ion Channel
KCNS1	-0.08033	-0.02237	-0.06456	-0.02615	0.07631	-0.13363	-0.07437	Tclin	Ion Channel
KCNS2	0.24194	0.29689	0.23942	0.10386	0.13169	0.17018	0.11388	Tclin	Ion Channel
KCNS3	-0.09615	-0.12742	-0.17708	-0.00103	0.07085	-0.04172	-0.09876	Tclin	Ion Channel
KCNV1	-0.13999	-0.09043	-0.14294	-0.03235	0.31973	-0.09737	0.14994	Tclin	Ion Channel
KCNV2	0.20283	0.35995	0.12593	0.04011	0.09509	0.06386	0.13601	Tclin	Ion Channel
P2RX3	0.25426	0.09366	0.13635	0.17286	0.10964	0.11915	-0.00466	Tclin	Ion Channel
RYR1	1.2229	1.52894	0.95362	1.22478	0.92862	1.23789	1.38236	Tclin	Ion Channel
RYR2	0.18155	0.32473	0.37373	0.1897	0.16159	0.87746	0.62635	Tclin	Ion Channel
RYR3	1.25665	1.3191	1.05613	1.0797	1.37641	1.48652	0.86021	Tclin	Ion Channel
SCN10A	0.26861	1.18817	0.14724	0.26171	0.28655	0.11569	1.18333	Tclin	Ion Channel
SCN11A	0.12796	1.21292	0.11287	0.14521	0.14123	0.09055	1.07666	Tclin	Ion Channel
SCN1A	0.47966	1.20132	0.52539	0.1792	0.24816	0.27519	1.16113	Tclin	Ion Channel
SCN2A	0.75054	2.36624	1.11775	0.8449	0.60077	0.88045	1.19407	Tclin	Ion Channel
SCN3A	1.0982	1.19308	1.0003	0.81435	1.17855	1.24912	1.23392	Tclin	Ion Channel
SCN4A	2.06849	1.80975	2.99225	1.75985	2.69097	3.97075	2.15901	Tclin	Ion Channel
SCN5A	1.33424	1.59643	1.5002	2.04816	1.69689	1.528	1.09774	Tclin	Ion Channel
SCN7A	-0.15341	-0.27939	-0.2567	-0.12006	-0.21485	-0.16085	-0.15612	Tclin	Ion Channel
SCN8A	1.32101	1.34471	1.08742	1.20217	1.43171	1.53978	1.35159	Tclin	Ion Channel
SCN9A	0.17235	1.196	0.16769	0.12761	0.1255	0.17282	1.1381	Tclin	Ion Channel
SCNN1A	0.81853	1.22275	0.59093	0.78925	0.72007	0.60036	0.99777	Tclin	Ion Channel
SCNN1B	0.23174	1.15491	0.37273	0.3826	0.24558	0.21652	1.04916	Tclin	Ion Channel
SCNN1G	1.27481	1.30502	1.08176	1.3412	1.34461	1.51719	1.31882	Tclin	Ion Channel
TRPA1	0.19677	0.30992	0.30285	0.11561	0.28038	0.21066	0.62536	Tclin	Ion Channel
TRPM8	0.81072	1.29274	0.86361	3.1016	0.81734	0.62787	1.51318	Tclin	Ion Channel
TRPV1	1.38927	0.3966	0.54958	0.99446	0.53075	0.23074	1.05721	Tclin	Ion Channel
AAK1	2.18998	1.9099	3.06411	1.94329	2.26757	3.57967	2.40677	Tchem	Kinase
ABL2	3.36379	2.95747	2.24407	1.86724	1.94389	2.54717	1.93821	Tchem	Kinase
ACVR1	1.95908	2.0477	1.51039	1.68292	1.30019	1.84311	1.51773	Tchem	Kinase
ACVR1B	1.25698	1.3026	1.62614	1.07381	1.57891	1.26118	1.16736	Tchem	Kinase
ACVR2A	0.43926	0.32209	0.43834	0.33453	0.31549	0.36416	0.75803	Tchem	Kinase
ACVR2B	0.53447	0.36145	0.69508	0.45113	0.37506	0.327	0.703	Tchem	Kinase
ACVRL1	1.2897	1.33232	1.08237	1.13208	1.33581	1.50562	0.88053	Tchem	Kinase
ADCK1	0.11499	0.18994	0.15263	0.11949	0.28479	0.18005	0.02559	Tchem	Kinase
ADK	2.13984	1.35979	2.00223	2.44824	1.64658	1.43608	2.0796	Tchem	Kinase
AKT1	2.48635	3.03913	2.95566	3.21183	2.71896	3.38672	2.57082	Tchem	Kinase
AKT2	2.30853	2.07039	2.58086	3.09612	1.91023	2.02562	2.57156	Tchem	Kinase
AKT3	1.35373	1.63234	1.18726	3.0753	1.55272	1.43914	1.41579	Tchem	Kinase
ARAF	1.75667	2.38369	1.62023	2.06404	1.54595	1.43142	1.95966	Tchem	Kinase
ATM	2.75682	2.86243	3.59943	3.34511	2.44944	3.55113	2.92667	Tchem	Kinase
ATR	4.41677	3.52193	3.99253	4.63773	3.008	4.06492	3.21777	Tchem	Kinase
AURKA	4.52229	3.63092	4.56896	4.68826	3.61637	4.88675	3.2398	Tchem	Kinase
AURKB	3.37906	3.68005	2.89612	3.24953	2.62755	2.72971	3.02963	Tchem	Kinase
AURKC	1.50706	2.68026	1.41249	1.85124	2.30383	1.92888	1.76018	Tchem	Kinase
AXL	1.04617	0.70616	0.68329	0.69371	0.75471	1.06397	0.85368	Tchem	Kinase
BLK	2.28571	1.53216	1.81704	2.52953	1.69648	1.76305	2.13139	Tchem	Kinase
BMP2K	0.34971	0.93268	0.49745	1.2008	0.33177	0.08581	0.40501	Tchem	Kinase
BMPR1A	2.47554	2.01472	2.2596	2.91435	1.9998	2.09795	2.15714	Tchem	Kinase
BMPR1B	2.59056	3.78527	3.2906	4.08815	2.8753	2.5664	3.55109	Tchem	Kinase
BMPR2	1.77187	2.19143	1.64881	3.23392	1.78973	1.55624	1.57677	Tchem	Kinase
BMX	3.30758	3.6334	2.67901	3.22763	1.95436	2.42995	3.21792	Tchem	Kinase
BRSK1	2.09374	1.75536	1.39231	2.26926	2.14165	1.31207	1.46901	Tchem	Kinase
BRSK2	2.24445	1.82876	1.38149	2.4817	2.19127	1.82644	1.44818	Tchem	Kinase
BUB1	3.91094	3.20768	3.13932	3.35716	2.78814	4.87773	3.25112	Tchem	Kinase
CAMK1	2.33621	2.22694	2.19154	3.10668	2.22645	1.94303	2.25186	Tchem	Kinase
CAMK1D	2.55298	1.97669	1.99782	2.97103	2.18241	1.96474	2.25766	Tchem	Kinase
CAMK1G	0.79864	1.21107	0.70789	0.61571	0.95975	1.04215	0.50869	Tchem	Kinase
CAMK2A	2.09864	2.41459	2.24526	3.22487	2.04729	1.61023	1.66785	Tchem	Kinase
CAMK2B	1.4473	1.52699	1.2722	3.07628	1.85231	1.48839	1.48419	Tchem	Kinase
CAMK2D	2.09141	1.75634	1.49487	2.10722	1.97621	2.03312	1.92716	Tchem	Kinase
CAMK2G	2.16288	2.21364	2.89976	3.45083	1.97369	1.82491	1.78812	Tchem	Kinase
CAMKK1	2.41152	2.3541	2.38067	2.71076	2.34584	2.27651	2.31841	Tchem	Kinase
CAMKK2	0.80987	0.77341	0.41906	0.37576	0.67283	0.51661	1.09578	Tchem	Kinase
CASK	0.50496	0.27898	0.49757	0.17272	0.42698	0.26112	0.66087	Tchem	Kinase
CDC42BPA	1.01916	1.06168	0.68097	0.5429	1.29626	1.25466	1.97368	Tchem	Kinase
CDC42BPB	0.35928	0.68576	1.87319	0.8348	1.02837	1.18779	0.39388	Tchem	Kinase
CDC42BPG	1.18868	1.44875	0.70059	0.60625	1.2192	1.14906	0.55452	Tchem	Kinase
CDC7	4.45428	3.05439	3.87898	4.6679	3.02316	6.3392	3.25304	Tchem	Kinase
CDK1	4.89136	3.11527	4.14136	4.16872	3.17558	4.9385	3.70054	Tchem	Kinase
CDK10	3.07022	1.91478	2.83218	2.43281	2.26885	2.28824	2.45838	Tchem	Kinase
CDK12	2.72146	2.35026	3.49523	2.93844	2.8151	4.39833	2.7683	Tchem	Kinase
CDK13	3.10705	2.36966	3.17605	2.09642	2.54866	3.85846	2.61981	Tchem	Kinase
CDK14	2.10713	1.36767	1.73372	2.47139	1.96382	1.73094	2.22856	Tchem	Kinase
CDK15	1.09369	0.90055	1.02006	1.37781	1.2008	1.24736	1.30068	Tchem	Kinase
CDK16	3.33968	2.11522	2.81997	2.4819	2.73996	4.25686	2.4979	Tchem	Kinase
CDK17	2.53603	2.04719	2.58558	2.13662	2.04455	2.42823	2.4978	Tchem	Kinase
CDK18	2.27568	1.62446	2.77612	2.04107	2.11535	2.13172	2.52554	Tchem	Kinase
CDK19	3.77082	2.50892	3.33863	2.44385	1.98667	2.81037	2.98201	Tchem	Kinase
CDK2	4.54148	4.51192	3.43879	3.40366	3.51982	4.80173	3.43277	Tchem	Kinase
CDK3	3.33975	2.48326	2.86103	3.20818	2.43772	2.87666	2.29594	Tchem	Kinase
CDK5	2.58753	3.8046	3.23437	4.12349	2.87388	2.56346	3.59702	Tchem	Kinase
CDK7	4.52292	3.2876	3.79888	2.64058	2.64217	5.01841	3.22057	Tchem	Kinase
CDK8	2.51616	1.67624	2.28266	2.52964	2.28077	1.98214	2.41974	Tchem	Kinase
CDK9	2.628	2.20873	3.38806	3.49709	2.20446	2.86722	2.62053	Tchem	Kinase
CDKL1	1.13815	0.91801	1.02616	0.82988	1.15924	1.26781	1.30036	Tchem	Kinase
CDKL2	0.08693	0.11052	0.04537	0.06948	0.3533	-0.03806	0.11052	Tchem	Kinase
CDKL3	0.82683	0.77536	0.52896	0.42718	0.70749	0.81001	0.73811	Tchem	Kinase
CDKL5	1.975	1.72766	2.00327	2.76944	1.66086	1.83657	2.28657	Tchem	Kinase
CERK	0.03079	0.12799	0.31352	0.16095	0.22724	0.18121	0.09759	Tchem	Kinase
CHEK1	3.68852	4.45125	3.61028	3.73295	3.22607	4.57507	3.01756	Tchem	Kinase
CHEK2	2.61109	2.57076	2.74746	3.05754	2.37803	2.94583	2.48544	Tchem	Kinase
CHKA	2.3424	1.47424	1.68579	2.47686	2.17966	1.87955	2.45311	Tchem	Kinase
CHUK	2.21568	2.91498	2.26933	3.26637	1.93384	2.01138	2.06944	Tchem	Kinase
CILK1	1.63846	1.55981	1.41505	3.12352	1.55411	1.61439	1.54605	Tchem	Kinase
CIT	1.76398	2.26902	1.55218	2.01009	2.42147	2.08929	1.84147	Tchem	Kinase
CLK1	2.04645	2.08343	2.25915	2.35509	2.21214	2.34837	2.33233	Tchem	Kinase
CLK2	2.23475	2.08257	2.48058	2.82854	2.18598	2.52554	2.35718	Tchem	Kinase
CLK3	2.12985	1.78815	1.77253	2.82711	2.12135	1.86035	2.09063	Tchem	Kinase
CLK4	1.74999	1.90006	2.21992	2.31119	2.10038	2.03117	2.30312	Tchem	Kinase
CMPK1	0.83557	0.98528	1.06052	0.56	0.77121	0.8227	1.30386	Tchem	Kinase
COQ8B	1.57847	1.30774	1.18114	1.41605	1.69574	1.53774	1.55776	Tchem	Kinase
CSK	2.12589	2.35725	2.28686	2.28976	2.01078	1.47909	1.91883	Tchem	Kinase
CSNK1A1	2.68396	3.43047	2.48601	3.33491	2.16001	2.48181	2.33968	Tchem	Kinase
CSNK1D	2.24923	2.56418	2.89775	4.20754	2.20911	2.05163	2.84661	Tchem	Kinase
CSNK1G1	0.55262	0.92439	0.75171	1.30685	1.13336	0.65914	0.94364	Tchem	Kinase
CSNK1G2	0.53489	1.3143	0.34831	1.16639	0.6253	0.54867	0.90901	Tchem	Kinase
CSNK1G3	0.46542	0.53953	0.31336	1.33523	0.41752	0.51294	0.90562	Tchem	Kinase
CSNK2A1	3.24474	2.56008	3.27275	3.04396	2.77952	3.73922	2.4581	Tchem	Kinase
CSNK2A2	2.02063	2.06825	2.83799	2.95083	2.23029	2.98956	2.15495	Tchem	Kinase
DAPK1	2.76721	3.37613	1.12893	2.1399	1.78508	2.15702	1.87968	Tchem	Kinase
DAPK2	2.02186	2.07099	1.68857	2.45265	2.29898	1.93467	2.04463	Tchem	Kinase
DAPK3	1.75197	5.48379	1.87875	1.3719	1.66828	1.22238	1.53761	Tchem	Kinase
DCK	2.42334	1.76479	3.28113	3.20198	2.41193	3.06877	2.60907	Tchem	Kinase
DCLK1	1.32433	1.32894	1.09927	1.07687	1.42605	1.55276	2.08498	Tchem	Kinase
DCLK2	0.16261	0.09572	0.11031	0.0532	0.05086	0.90251	0.01323	Tchem	Kinase
DCLK3	0.12444	0.07589	0.10648	0.15451	0.27654	0.13632	0.09611	Tchem	Kinase
DDR1	2.00987	1.68008	2.77674	2.59169	2.21507	2.94237	2.15881	Tchem	Kinase
DDR2	2.1625	1.3907	2.08149	2.40301	2.10872	1.45055	2.26473	Tchem	Kinase
DMPK	1.26648	1.32967	1.89662	1.46687	1.37382	1.51447	1.31393	Tchem	Kinase
DSTYK	0.14803	0.53822	0.5806	0.18907	0.32674	0.25059	0.1524	Tchem	Kinase
DYRK1A	2.08667	2.23823	1.84027	3.01735	1.98343	2.44391	2.05045	Tchem	Kinase
DYRK1B	1.89929	2.21997	1.88997	1.28763	1.38581	1.29466	1.78151	Tchem	Kinase
DYRK2	2.82036	1.7368	2.39485	2.70169	2.60736	2.32409	2.33564	Tchem	Kinase
DYRK3	1.00288	1.13058	0.93301	1.11438	1.12035	0.91925	1.05504	Tchem	Kinase
DYRK4	1.82124	1.74903	2.38268	2.77616	1.59267	1.84024	1.94944	Tchem	Kinase
EIF2AK1	1.25463	1.23213	1.57272	1.4684	1.89939	1.63482	1.5711	Tchem	Kinase
EIF2AK3	1.88165	1.55084	1.66709	2.09095	1.70635	1.50598	1.44298	Tchem	Kinase
EIF2AK4	1.33606	1.71886	1.82382	1.4376	1.85838	1.86264	1.53132	Tchem	Kinase
EPHA1	0.54917	0.63613	0.98153	0.55844	0.84014	0.54864	1.09429	Tchem	Kinase
EPHA3	1.84692	1.34431	1.65854	2.31217	1.64878	1.53134	1.99677	Tchem	Kinase
EPHA4	1.10064	0.91809	1.0195	0.83689	1.14599	1.23031	1.27417	Tchem	Kinase
EPHA5	0.54	0.53979	0.23785	0.44643	0.59925	0.4286	0.28023	Tchem	Kinase
EPHA6	0.52342	0.53413	0.19639	0.51966	0.61775	0.57844	1.89437	Tchem	Kinase
EPHA7	0.49641	0.63562	0.20232	0.46676	0.55179	0.54002	1.32116	Tchem	Kinase
EPHA8	0.19566	0.16553	0.22042	0.35724	0.28585	0.29102	0.33546	Tchem	Kinase
EPHB1	1.26231	1.32944	1.05741	1.06787	1.3826	1.49774	1.34348	Tchem	Kinase
EPHB2	2.30056	1.75816	1.96277	3.25886	1.68378	1.60677	2.04381	Tchem	Kinase
EPHB3	1.21977	1.64438	1.58371	1.78777	1.98273	1.58992	1.924	Tchem	Kinase
EPHB4	1.04561	1.39164	0.66168	0.98426	0.98365	0.94855	1.17122	Tchem	Kinase
EPHB6	0.96404	0.95915	0.89378	1.3612	1.42118	1.04027	0.78007	Tchem	Kinase
ERN1	1.66171	1.41824	1.4376	2.08104	1.6726	1.32384	1.56361	Tchem	Kinase
ERN2	1.21717	1.4877	1.28297	1.06031	0.79816	1.28917	1.21274	Tchem	Kinase
FGR	1.82483	1.90601	1.84632	2.79719	1.966	1.83103	1.98366	Tchem	Kinase
FRK	1.21325	1.72171	2.38103	1.63468	1.59618	1.69957	1.20891	Tchem	Kinase
GAK	0.95838	1.11662	1.41711	1.34809	1.46087	0.86323	1.46549	Tchem	Kinase
GCK	1.35204	1.4798	1.55054	1.4883	1.62557	1.44726	1.6597	Tchem	Kinase
GRK2	1.60574	1.56798	1.21521	1.38362	1.38007	1.51076	1.33275	Tchem	Kinase
GRK3	1.83567	1.3619	1.89593	3.00107	1.82292	1.44849	2.20835	Tchem	Kinase
GRK4	1.98515	1.30578	2.09277	2.62607	1.79989	1.48767	2.02078	Tchem	Kinase
GRK5	2.82524	1.8082	3.18942	2.01307	2.22209	3.03178	2.60108	Tchem	Kinase
GRK6	0.53139	0.53797	0.59118	0.74198	0.54164	0.34509	0.4601	Tchem	Kinase
GRK7	0.27776	0.38498	0.29317	0.20066	0.22847	0.30503	0.66359	Tchem	Kinase
HASPIN	3.75694	2.72463	2.95078	3.2157	2.32898	4.31289	2.91218	Tchem	Kinase
HIPK1	2.1908	1.65357	1.71528	2.56076	1.69511	1.94487	2.30919	Tchem	Kinase
HIPK3	1.4901	2.08286	1.78914	1.83697	2.31531	1.93113	1.73902	Tchem	Kinase
HIPK4	0.90177	1.3147	1.01845	0.83891	0.76515	0.63207	0.92151	Tchem	Kinase
HK1	0.47598	1.06661	1.13334	1.24047	0.73683	0.36164	1.1765	Tchem	Kinase
HK2	2.06921	1.70361	2.2863	2.93654	1.82599	1.74568	2.00848	Tchem	Kinase
HUNK	0.38691	0.07205	0.48836	0.42152	0.35129	0.17756	0.27806	Tchem	Kinase
IKBKB	2.23255	2.39229	2.77883	3.05459	2.28793	2.95376	2.50153	Tchem	Kinase
IKBKE	2.08107	2.17771	2.19968	1.9771	1.83871	1.84619	2.22821	Tchem	Kinase
ILK	1.99205	1.98179	1.93214	1.70691	1.74559	1.78731	1.66166	Tchem	Kinase
INSRR	0.9641	0.24058	0.56072	1.02643	0.44329	1.08678	0.92762	Tchem	Kinase
IRAK1	1.63916	1.60091	1.61634	1.56328	1.53736	1.50803	1.35547	Tchem	Kinase
IRAK3	1.90692	1.53488	2.11125	2.4859	2.08409	2.29743	2.30434	Tchem	Kinase
IRAK4	0.19566	0.11177	0.37358	0.21311	0.3256	0.18851	0.20902	Tchem	Kinase
ITPKA	0.45461	0.85607	0.61862	0.31291	0.59651	0.57132	0.67155	Tchem	Kinase
ITPKB	2.23392	1.36851	1.88152	2.42412	2.62368	1.86844	2.19355	Tchem	Kinase
ITPKC	1.53058	1.31832	1.17349	1.44307	1.6399	1.55336	1.50989	Tchem	Kinase
KHK	1.29351	1.342	1.05832	1.07862	1.37831	1.51275	1.32233	Tchem	Kinase
LATS1	3.08662	1.8906	3.34204	2.75016	2.74079	4.58826	2.37187	Tchem	Kinase
LATS2	2.83002	1.67436	2.95792	2.80177	2.57095	4.34615	2.18306	Tchem	Kinase
LIMK1	1.60152	1.29913	1.45241	1.10162	1.4565	1.36873	1.76314	Tchem	Kinase
LIMK2	1.3838	1.30801	1.39399	1.13915	2.33565	1.69638	1.4581	Tchem	Kinase
LMTK3	0.42417	0.32136	0.3766	0.44597	0.43266	0.31896	1.04134	Tchem	Kinase
LRRK2	2.71276	1.79181	2.42095	2.842	2.2295	2.42209	2.32532	Tchem	Kinase
MAK	0.07494	0.09192	0.10714	0.6301	0.13119	0.20541	0.27602	Tchem	Kinase
MAP2K3	0.9866	1.25347	0.6994	0.96994	1.19621	1.10108	0.66329	Tchem	Kinase
MAP2K4	1.96168	2.53322	1.58105	3.27132	1.99784	2.30852	2.52967	Tchem	Kinase
MAP2K5	0.57174	1.1732	0.76208	0.6709	0.72	0.37911	1.03883	Tchem	Kinase
MAP2K6	0.92799	1.6066	1.32088	1.29859	1.35208	1.36159	0.89482	Tchem	Kinase
MAP2K7	2.37466	1.76247	2.44616	2.67996	1.71757	1.72607	2.26463	Tchem	Kinase
MAP3K1	3.45408	2.90403	2.74091	3.52521	2.58445	2.41012	2.75663	Tchem	Kinase
MAP3K10	1.50268	3.02543	1.9555	1.95705	1.79004	1.92676	1.81702	Tchem	Kinase
MAP3K11	2.29385	1.81314	2.96036	1.86816	2.41606	3.05279	2.42056	Tchem	Kinase
MAP3K12	2.14616	1.98702	1.63843	1.95504	1.97526	1.94419	2.28779	Tchem	Kinase
MAP3K13	0.88031	1.08002	0.69303	0.53581	1.29397	1.15468	2.39838	Tchem	Kinase
MAP3K19	0.07817	-0.01692	0.02768	0.03009	0.24271	0.0495	-0.07867	Tchem	Kinase
MAP3K2	1.0336	1.30239	0.42656	1.20801	0.61476	0.76291	0.9226	Tchem	Kinase
MAP3K20	0.46789	0.49262	0.53061	0.39475	0.33965	0.41626	0.3799	Tchem	Kinase
MAP3K3	3.10035	3.22583	2.71975	3.16727	2.86066	2.96032	2.38588	Tchem	Kinase
MAP3K5	2.12556	1.47935	1.605	2.68836	2.30362	1.5718	2.16045	Tchem	Kinase
MAP3K7	2.01809	2.43829	2.42104	3.0752	1.9774	1.79331	2.24225	Tchem	Kinase
MAP3K8	2.97703	3.63328	3.19639	3.23723	2.39136	4.38248	2.77553	Tchem	Kinase
MAP3K9	1.14923	1.19424	0.71793	0.70988	1.29205	1.26114	0.72317	Tchem	Kinase
MAP4K1	2.03001	1.47712	1.65929	2.70817	2.76886	1.85146	2.04758	Tchem	Kinase
MAP4K2	1.29375	1.74953	2.48705	1.64945	1.7024	1.74088	1.51742	Tchem	Kinase
MAP4K3	0.40097	0.2007	0.39938	0.29072	0.22837	0.13851	0.39975	Tchem	Kinase
MAP4K4	3.03859	1.67745	3.35669	1.74741	2.37373	4.68026	2.71362	Tchem	Kinase
MAPK1	2.29048	2.80876	2.9352	3.68353	2.40513	3.10199	2.98165	Tchem	Kinase
MAPK10	2.4412	1.93226	2.79753	2.86943	2.20932	2.9708	2.11582	Tchem	Kinase
MAPK11	2.11247	1.65113	1.80569	2.59848	1.67226	1.47875	2.13127	Tchem	Kinase
MAPK12	2.19456	3.19195	1.98013	3.10919	2.174	3.27883	2.17466	Tchem	Kinase
MAPK13	1.80864	1.46854	1.59993	2.35167	1.71209	1.46156	1.99059	Tchem	Kinase
MAPK14	2.763	2.71076	2.75946	3.24464	2.48629	2.31687	2.66615	Tchem	Kinase
MAPK15	1.36378	2.15637	1.4666	3.23347	1.4261	1.20458	1.88578	Tchem	Kinase
MAPK3	2.73687	3.60979	3.54236	3.36223	3.02483	3.50123	2.53795	Tchem	Kinase
MAPK6	2.75748	1.87591	2.92103	1.98784	3.02672	3.87699	2.55469	Tchem	Kinase
MAPK7	2.45352	1.90737	3.48969	3.06118	2.36858	3.21569	2.23007	Tchem	Kinase
MAPK8	3.17813	3.16234	3.61913	3.44291	2.3968	4.2477	2.50119	Tchem	Kinase
MAPK9	1.99365	2.36535	1.89635	2.35066	2.22368	2.03954	2.14254	Tchem	Kinase
MAPKAPK2	2.73975	2.52891	3.04082	3.09262	2.36091	3.59157	2.83336	Tchem	Kinase
MAPKAPK3	1.95988	2.11485	2.35599	2.16035	1.84468	1.517	1.50302	Tchem	Kinase
MAPKAPK5	2.51882	1.94274	2.39589	2.93421	2.07707	2.3446	2.32896	Tchem	Kinase
MARK1	0.5123	0.28175	0.27633	0.21215	0.68272	0.74941	0.31936	Tchem	Kinase
MARK2	1.39623	1.40568	1.78208	1.75596	1.77597	1.5176	1.70825	Tchem	Kinase
MARK3	1.32424	2.25865	2.36479	3.6505	1.85705	1.30929	1.78582	Tchem	Kinase
MARK4	1.85759	2.31273	2.05795	2.08159	2.02691	1.5214	1.71207	Tchem	Kinase
MAST1	1.28549	1.36865	1.12855	1.10706	1.44772	1.53842	0.94139	Tchem	Kinase
MELK	2.36113	3.62994	3.10865	4.13826	2.10032	2.25779	3.14408	Tchem	Kinase
MERTK	1.12802	0.53802	0.73852	0.76618	0.61904	1.0818	0.81925	Tchem	Kinase
MINK1	1.92328	1.58363	1.66382	1.55852	1.39446	1.90145	1.3387	Tchem	Kinase
MKNK1	1.48543	1.91052	1.28232	3.08066	1.1605	1.16284	1.49637	Tchem	Kinase
MKNK2	1.44193	1.40499	1.29964	1.25158	1.19999	1.11994	1.22325	Tchem	Kinase
MST1R	1.73088	2.21023	2.4499	3.00136	2.39682	1.68698	2.45342	Tchem	Kinase
MUSK	1.04294	1.4482	0.63087	0.62273	1.25878	1.14484	0.59143	Tchem	Kinase
MVK	0.45429	0.64715	0.623	0.75983	0.35812	0.23599	0.24022	Tchem	Kinase
MYLK	1.34934	1.77854	1.43036	1.85604	2.26506	1.92648	1.76202	Tchem	Kinase
MYLK2	0.38851	0.2309	0.45092	0.23143	0.54895	0.30257	0.53449	Tchem	Kinase
MYLK3	0.31958	0.22065	0.17612	0.118	0.68962	0.23588	0.25611	Tchem	Kinase
MYLK4	-0.13288	-0.23634	-0.28098	-0.12248	-0.22282	-0.16587	-0.16056	Tchem	Kinase
MYO3B	1.31228	1.33819	1.08309	1.63998	1.5563	1.54235	1.37215	Tchem	Kinase
NEK1	1.70043	1.59507	1.33018	1.522	1.41331	1.21133	1.52352	Tchem	Kinase
NEK10	0.76007	0.13923	0.19389	0.54353	0.55795	0.1289	2.21161	Tchem	Kinase
NEK2	3.82229	3.61003	2.96088	4.27167	2.03542	3.50041	3.05968	Tchem	Kinase
NEK4	1.53826	1.54445	1.36936	1.59041	1.6696	1.5416	1.49967	Tchem	Kinase
NEK5	1.34809	1.45831	1.05497	1.17071	1.14923	1.30308	1.33238	Tchem	Kinase
NEK6	2.65745	2.81558	2.65649	2.96433	2.42732	2.45384	2.89505	Tchem	Kinase
NEK7	2.04758	1.58155	2.205	1.97519	1.92244	1.84417	2.24603	Tchem	Kinase
NEK8	1.89745	1.51079	1.70719	2.59921	1.74991	1.54064	2.17869	Tchem	Kinase
NEK9	2.53496	3.78637	3.34249	4.09529	2.85418	3.69775	3.5887	Tchem	Kinase
NLK	0.60957	1.1872	0.88902	1.32339	1.08748	1.109	1.17428	Tchem	Kinase
NUAK1	2.6047	2.0993	3.32414	2.89503	2.60181	3.84407	3.0175	Tchem	Kinase
NUAK2	1.50068	2.35842	1.86834	0.82283	1.57162	1.18046	1.42936	Tchem	Kinase
PAK1	2.26758	2.09783	2.79078	3.07759	2.25783	3.03753	2.60706	Tchem	Kinase
PAK2	2.45198	2.74509	1.59853	2.65348	2.23402	2.06926	2.12223	Tchem	Kinase
PAK3	1.04222	1.27783	0.62431	0.83939	1.26095	1.1341	0.47835	Tchem	Kinase
PAK4	2.56825	3.80944	3.29502	4.07205	2.89898	2.58579	3.60564	Tchem	Kinase
PAK5	2.81802	1.85077	3.2232	2.21445	2.23345	3.94066	2.15681	Tchem	Kinase
PAK6	2.00451	1.63009	2.81621	1.70994	2.2873	2.96112	2.13881	Tchem	Kinase
PANK3	0.3492	0.50672	0.44435	0.63411	0.32158	0.22734	0.30166	Tchem	Kinase
PASK	2.72485	2.96766	1.08005	2.29253	1.63732	2.32692	2.03096	Tchem	Kinase
PBK	2.24273	1.62494	3.24701	2.04548	2.30673	3.32269	2.08859	Tchem	Kinase
PDK1	2.04742	1.80864	2.01191	3.20455	2.24032	1.52914	2.10489	Tchem	Kinase
PDK2	0.41311	0.4702	0.60671	0.53743	0.42736	0.29052	0.42384	Tchem	Kinase
PDK3	0.49126	0.91562	0.70994	1.00186	1.109	0.64476	0.58184	Tchem	Kinase
PDK4	0.43522	0.36511	0.66492	0.44485	0.57814	0.451	0.52071	Tchem	Kinase
PDPK1	4.65914	3.51014	3.98574	3.34074	3.09223	4.558	3.25433	Tchem	Kinase
PEAK1	0.76607	0.25753	0.86056	0.57903	0.4995	0.09686	0.11091	Tchem	Kinase
PFKFB2	0.4041	0.68712	0.50652	0.43606	0.5926	0.65378	0.75974	Tchem	Kinase
PFKFB3	1.27937	1.35355	1.52818	1.65553	1.33482	1.51399	1.32831	Tchem	Kinase
PGK1	2.54241	1.639	2.11625	2.58478	2.42366	1.50782	2.08694	Tchem	Kinase
PHKG1	1.33517	1.38383	1.0802	1.07056	1.32814	1.53719	0.89268	Tchem	Kinase
PHKG2	0.67529	0.70178	0.92899	0.75472	0.94951	1.18955	0.68013	Tchem	Kinase
PI4KA	2.12592	1.98106	3.2394	2.61549	2.36249	3.18415	2.76218	Tchem	Kinase
PI4KB	2.25557	1.77346	2.89639	1.93392	2.40884	3.0398	2.27809	Tchem	Kinase
PIK3C2A	2.36261	2.02969	3.24034	2.09383	2.55619	4.25784	2.45149	Tchem	Kinase
PIK3C2B	1.26825	1.31389	1.06905	1.04791	1.29616	1.49135	0.93959	Tchem	Kinase
PIK3C2G	0.79764	1.41065	0.74896	0.63557	0.95109	0.83022	0.50012	Tchem	Kinase
PIK3C3	3.05805	1.90787	3.39741	2.73647	2.46507	4.50911	2.69213	Tchem	Kinase
PIK3CB	1.01303	1.23851	0.91031	1.36004	1.48355	0.87831	0.91343	Tchem	Kinase
PIK3R1	1.82844	1.4159	1.87778	2.45777	1.76854	1.57359	2.11673	Tchem	Kinase
PIKFYVE	2.20151	1.59524	1.74605	2.98586	2.51424	1.90172	2.07931	Tchem	Kinase
PIM1	2.3774	3.16525	3.22228	2.90978	2.35044	2.47201	2.99994	Tchem	Kinase
PIM2	2.82744	2.40686	1.69404	2.95723	1.88705	1.97288	2.61805	Tchem	Kinase
PIM3	1.89052	1.4578	1.65297	2.61298	2.33516	1.45396	1.95115	Tchem	Kinase
PIP4K2B	0.75277	1.3381	0.66216	0.68785	1.14551	0.90694	0.60069	Tchem	Kinase
PIP4K2C	1.45385	1.54798	1.1593	0.92508	1.18028	1.16903	1.14585	Tchem	Kinase
PIP5K1C	2.17021	1.64104	2.81541	2.04254	2.42878	3.20079	2.90579	Tchem	Kinase
PKM	3.36194	2.76172	3.73505	2.96557	2.58727	4.45149	3.00917	Tchem	Kinase
PKMYT1	4.05552	3.15314	3.45046	3.74131	2.60698	3.64505	2.78955	Tchem	Kinase
PKN1	2.92547	1.72374	2.90405	3.10667	2.40204	3.99907	2.32676	Tchem	Kinase
PKN2	2.51121	2.33477	2.87639	2.10976	2.54188	3.18497	2.22075	Tchem	Kinase
PKN3	1.3234	1.34804	1.09024	1.08448	1.40016	1.5341	0.92385	Tchem	Kinase
PLK1	5.07278	4.28941	4.41617	4.88102	3.57629	6.44979	4.19613	Tchem	Kinase
PLK2	2.23955	2.07729	2.57247	2.77421	2.14322	2.00015	2.60551	Tchem	Kinase
PLK3	3.04087	2.57069	2.16788	3.18825	2.06408	2.96082	1.48719	Tchem	Kinase
PLK4	1.65732	1.78946	1.91631	2.24613	1.83962	1.5853	1.97397	Tchem	Kinase
PNCK	1.75812	1.32764	0.90526	3.13219	0.75713	0.67517	1.92008	Tchem	Kinase
PRKAA2	2.69024	2.93615	3.04461	3.30303	2.19437	2.82689	2.61184	Tchem	Kinase
PRKACA	2.36535	2.56445	2.60697	3.08549	2.35573	2.29597	2.70653	Tchem	Kinase
PRKACB	2.67037	2.28121	2.91379	2.82207	2.41096	4.14512	2.7002	Tchem	Kinase
PRKACG	2.4528	1.79858	2.91543	1.78067	2.94414	3.16297	2.48248	Tchem	Kinase
PRKAG1	2.81939	1.84891	3.54356	1.92128	2.54545	3.12528	2.79214	Tchem	Kinase
PRKCA	2.48518	2.46306	2.2394	3.116	2.02787	2.74051	2.16291	Tchem	Kinase
PRKCB	2.21571	2.14215	2.02958	3.07824	2.12775	2.69367	2.18333	Tchem	Kinase
PRKCE	3.63151	3.62591	2.31722	3.45824	2.36639	3.77857	2.10511	Tchem	Kinase
PRKCG	2.49547	2.16836	2.14154	3.34959	2.16238	3.21133	2.05364	Tchem	Kinase
PRKCH	1.65598	1.66087	1.59007	1.7617	1.96385	1.56964	1.94445	Tchem	Kinase
PRKCI	1.93859	1.75623	1.88093	3.11318	1.75493	2.64843	1.99961	Tchem	Kinase
PRKCQ	1.82686	1.30506	1.87592	3.09476	1.63028	1.32258	1.97726	Tchem	Kinase
PRKCZ	1.93483	1.7594	2.3946	3.28974	2.06964	2.30166	2.31568	Tchem	Kinase
PRKD1	1.44915	1.69188	1.77796	3.06605	1.47573	1.42442	2.69448	Tchem	Kinase
PRKD2	1.80124	1.34521	1.72978	2.42467	2.64544	1.70002	2.21462	Tchem	Kinase
PRKD3	1.99209	1.43396	2.57266	1.84605	1.79165	1.71526	2.21363	Tchem	Kinase
PRKG1	2.31786	2.2755	2.66748	3.46624	2.32061	2.53551	2.92546	Tchem	Kinase
PRKG2	2.8922	3.13886	3.37184	3.47892	1.91724	2.46026	2.76773	Tchem	Kinase
PRKX	1.00454	1.26435	1.81904	1.1531	1.35528	1.08198	1.77347	Tchem	Kinase
PRPF4B	1.47748	1.40934	1.52372	1.61076	1.42324	0.99126	1.28556	Tchem	Kinase
PTK6	1.99517	1.75108	2.3854	3.08117	1.99461	1.8537	1.98539	Tchem	Kinase
RIOK1	2.38159	1.69969	2.17048	2.91419	2.00816	1.77223	2.30753	Tchem	Kinase
RIOK3	-0.04796	0.05435	0.07609	0.02033	0.06731	0.07599	1.12702	Tchem	Kinase
RIPK1	2.94581	2.47986	2.66797	2.41621	2.26624	2.92269	1.72337	Tchem	Kinase
RIPK2	2.06779	2.23897	1.69149	2.56969	1.80355	1.77089	1.65289	Tchem	Kinase
RIPK3	2.77867	2.56797	2.44623	2.49568	1.9916	1.96628	1.96773	Tchem	Kinase
RIPK4	0.02403	-0.04703	0.18891	0.00081	-0.10739	-0.0328	0.02327	Tchem	Kinase
RNASEL	2.0372	1.79704	1.68085	2.74695	1.90817	1.56034	2.07141	Tchem	Kinase
RPS6KA1	2.1247	2.94628	1.90248	3.2975	1.75609	2.51153	1.75898	Tchem	Kinase
RPS6KA2	2.23785	2.43842	2.57046	2.76335	1.90991	1.98726	2.54909	Tchem	Kinase
RPS6KA3	2.12184	2.97114	2.97653	3.52868	2.89402	3.44659	3.0279	Tchem	Kinase
RPS6KA4	2.53877	3.02837	3.0169	2.49765	2.58955	3.71285	2.39784	Tchem	Kinase
RPS6KA5	2.60385	2.92762	2.10345	2.87868	2.59637	2.16367	2.14022	Tchem	Kinase
RPS6KA6	2.8166	2.62249	1.60316	2.8155	1.89259	2.44124	2.20306	Tchem	Kinase
RPS6KB1	3.71523	3.2458	3.13334	3.4423	2.47059	3.44174	3.6534	Tchem	Kinase
RPS6KB2	1.97079	3.03442	1.16631	3.23315	1.69923	2.36863	1.90115	Tchem	Kinase
SBK1	0.4644	0.37184	0.36285	0.52326	0.26905	0.28291	0.45823	Tchem	Kinase
SGK1	1.98782	1.749	1.76844	2.8583	1.71008	2.00564	2.08592	Tchem	Kinase
SGK2	1.04587	1.33541	1.09214	0.91397	0.95178	0.84134	1.19504	Tchem	Kinase
SGK3	1.59348	1.74139	1.19045	0.97959	0.98128	0.93004	1.27557	Tchem	Kinase
SIK1	1.35431	1.47341	1.08841	1.5684	1.32621	1.22453	1.62474	Tchem	Kinase
SIK2	1.2545	1.29346	1.05093	1.07358	1.36587	1.51217	1.27393	Tchem	Kinase
SIK3	1.08529	0.9058	1.00899	0.81952	1.10307	1.23001	1.95099	Tchem	Kinase
SLK	2.22957	2.68222	2.83657	3.12301	2.62476	4.15181	2.67847	Tchem	Kinase
SMG1	1.11605	1.0675		1.31823		1.12727	1.37553	Tchem	Kinase
SNRK	0.68907	1.58308	0.54634	0.58495	0.73943	0.97053	0.59008	Tchem	Kinase
SPHK1	1.95095	2.21692	2.1402	3.20162	1.97775	1.85739	2.35342	Tchem	Kinase
SPHK2	2.05184	1.44716	1.74702	2.65978	1.94774	1.53723	2.06909	Tchem	Kinase
SRMS	0.19196	0.26968	0.22333	0.15249	0.33766	0.28405	0.44887	Tchem	Kinase
SRPK1	2.11706	2.5933	2.15971	3.16112	2.16402	2.24994	2.30399	Tchem	Kinase
SRPK2	2.15453	2.1793	2.10948	2.21767	2.1429	2.42746	1.85549	Tchem	Kinase
SRPK3	0.27664	0.44579	0.25757	0.52448	-0.01993	0.0371	0.35486	Tchem	Kinase
STK10	2.20739	2.04395	2.53528	2.74793	1.89942	1.98335	2.52078	Tchem	Kinase
STK11	2.10782	2.66642	2.76423	2.34035	2.36243	2.93547	2.59123	Tchem	Kinase
STK16	2.58526	3.77939	3.25917	4.09471	2.89722	2.57757	3.5659	Tchem	Kinase
STK17A	2.59328	3.78126	3.25172	4.08446	2.88617	2.55139	3.54747	Tchem	Kinase
STK17B	0.48651	0.60774	0.53124	0.51113	0.63544	0.70876	0.68986	Tchem	Kinase
STK19	1.80664	1.73572	1.60277	1.77456	1.60823	1.44031	1.24821	Tchem	Kinase
STK24	0.68631	0.53577	0.47921	0.70293	0.7677	0.67909	0.806	Tchem	Kinase
STK25	1.13718	0.95919	0.76211	1.49436	1.5902	0.84968	0.94866	Tchem	Kinase
STK26	0.46871	0.29299	0.51065	1.54883	0.31222	0.20215	0.66911	Tchem	Kinase
STK3	2.27122	2.0952	3.48801	3.42705	2.64203	3.03667	2.79548	Tchem	Kinase
STK32A	-0.10704	-0.20246	-0.08872	-0.08408	-0.03346	-0.14576	-0.06615	Tchem	Kinase
STK32B	0.03454	0.03823	0.08858	0.08395	0.12645	0.06562	-0.01408	Tchem	Kinase
STK33	0.46758	1.28825	0.35011	0.4023	0.2664	0.17712	0.27672	Tchem	Kinase
STK35	0.29107	0.3386	0.49798	0.11641	0.36586	0.41348	0.2449	Tchem	Kinase
STK38	2.20182	2.06371	2.56667	2.79427	1.91797	1.96228	2.55425	Tchem	Kinase
STK38L	0.5314	0.53577	0.53095	0.75563	0.33619	0.47143	0.41129	Tchem	Kinase
STK39	1.47654	1.29923	1.04605	1.09002	1.29636	1.54179	1.31819	Tchem	Kinase
STK4	1.97663	2.3491	1.79727	3.35234	2.31914	1.94876	1.83269	Tchem	Kinase
TAB1	1.24732	1.31834	1.04658	1.06259	1.33704	1.50344	1.00197	Tchem	Kinase
TAF1	3.97048	3.96108	3.02394	3.11165	2.80577	3.18575	2.86574	Tchem	Kinase
TAOK1	0.33131	0.03456	0.38543	0.43167	0.28954	0.17645	0.18851	Tchem	Kinase
TAOK2	1.64445	2.67461	1.49859	1.22493	1.74048	1.543	1.07778	Tchem	Kinase
TAOK3	1.49166	1.58746	1.48449	1.56308	1.42161	1.40472	1.9198	Tchem	Kinase
TBK1	2.56658	2.24393	2.42136	2.81677	2.41175	2.3925	2.32495	Tchem	Kinase
TEC	1.12753	1.24495	1.32569	2.07963	0.75508	0.83896	1.24542	Tchem	Kinase
TESK2	1.69892	1.55739	1.65243	1.62902	1.51526	1.81326	1.20733	Tchem	Kinase
TGFBR1	2.6005	3.75221	3.40645	4.09069	2.94915	2.57852	3.54782	Tchem	Kinase
TGFBR2	2.48313	1.90314	2.90964	3.08352	2.24898	2.98236	2.28242	Tchem	Kinase
TIE1	0.50155	0.64712	0.70963	0.31356	0.33111	0.88777	0.66729	Tchem	Kinase
TK1	2.91822	2.12425	2.89004	2.49847	2.67334	4.32819	2.18612	Tchem	Kinase
TK2	-0.01221	0.32474	0.0554	-0.00011	0.03641	0.05748	-0.04815	Tchem	Kinase
TLK1	1.81642	1.6326	1.7731	1.72912	1.49101	1.79238	2.38498	Tchem	Kinase
TLK2	1.90233	1.75424	1.74985	1.8733	1.57792	1.68188	1.47449	Tchem	Kinase
TNIK	1.82097	1.28778	1.54227	2.31196	1.63546	1.31786	1.93965	Tchem	Kinase
TNK1	2.79372	2.3853	1.68854	1.83145	1.41073	1.96892	2.59225	Tchem	Kinase
TNNI3K	2.45034	1.92503	2.37859	2.90095	2.06905	2.30559	2.32862	Tchem	Kinase
TRPM6	2.15339	1.72931	1.95414	2.61978	1.84882	2.06234	2.00757	Tchem	Kinase
TSSK1B	0.08348	-0.07691	0.54226	0.03707	0.2644	0.06879	-0.03298	Tchem	Kinase
TSSK2	0.12497	0.11124	0.15773	0.09227	0.19393	0.13541	0.08927	Tchem	Kinase
TSSK3	1.13019	0.94336	0.995	1.04937	0.86559	0.88678	1.00758	Tchem	Kinase
TTK	3.52597	4.35285	3.23312	2.94706	2.62798	4.73172	2.67959	Tchem	Kinase
TXK	0.86867	0.51466	0.9938	0.98066	0.53688	0.38902	0.94482	Tchem	Kinase
TYRO3	0.48741	0.41119	0.48523	0.43354	0.63586	0.40481	0.23081	Tchem	Kinase
ULK1	1.72976	2.19782	1.44021	1.85624	2.33944	1.9199	1.72959	Tchem	Kinase
ULK2	1.4497	1.61052	1.2356	1.40932	1.57097	1.62407	1.38895	Tchem	Kinase
ULK3	1.32644	1.64283	1.0827	0.81982	1.21832	1.15381	1.12404	Tchem	Kinase
WEE1	3.39758	3.41271	3.87691	5.68001	3.06127	4.05651	3.27466	Tchem	Kinase
WEE2	2.58215	2.00128	3.1717	1.70083	2.39911	3.85779	2.31327	Tchem	Kinase
WNK1	1.81218	1.75502	1.5658	1.6421	1.56052	1.35172	1.72331	Tchem	Kinase
ZAP70	2.15176	2.50772	1.49896	2.80865	2.16848	1.7027	1.51483	Tchem	Kinase
ABL1	2.55944	3.77989	3.2736	4.06988	2.93102	3.29947	3.56226	Tclin	Kinase
ALK	2.59917	2.16092	1.67265	2.668	2.19577	1.59158	2.03329	Tclin	Kinase
BRAF	1.89169	2.43669	1.82839	3.32755	1.70111	1.81209	2.17972	Tclin	Kinase
BTK	1.80028	1.73911	1.79472	2.77782	1.98588	1.82547	1.96051	Tclin	Kinase
CDK4	3.69127	3.29028	3.40682	3.08974	3.52482	4.96835	3.81343	Tclin	Kinase
CDK6	3.91401	2.61845	3.05892	3.14416	2.45211	2.49615	2.51627	Tclin	Kinase
CSF1R	2.3643	1.38236	2.14476	2.3221	2.62325	1.66115	2.21062	Tclin	Kinase
EGFR	3.54701	2.80813	4.01238	3.7672	2.5378	4.27665	2.5972	Tclin	Kinase
EPHA2	1.86255	2.40889	0.8405	2.0581	1.61453	1.85609	1.70583	Tclin	Kinase
ERBB2	3.14373	2.35737	3.58832	2.85643	2.57102	4.31383	2.35547	Tclin	Kinase
ERBB3	3.24694	1.93814	2.29278	2.78682	1.74778	1.59614	2.33987	Tclin	Kinase
ERBB4	1.98398	1.59091	1.97259	2.4486	1.92383	1.51912	2.36454	Tclin	Kinase
FER	1.50296	1.45179	2.21064	2.14032	2.05667	1.74939	1.74856	Tclin	Kinase
FES	1.54773	1.60822	2.12505	2.86547	1.95286	1.78986	1.84467	Tclin	Kinase
FGFR1	1.87842	1.44581	2.64854	2.66347	1.92528	1.74045	2.32102	Tclin	Kinase
FGFR2	2.01746	1.72485	2.39376	1.66251	1.63065	1.86725	1.82189	Tclin	Kinase
FGFR3	1.88245	2.74622	1.93162	3.01311	2.66844	1.80505	2.33722	Tclin	Kinase
FGFR4	1.77874	1.29801	1.546	2.31809	1.62412	1.3105	1.97195	Tclin	Kinase
FLT1	2.11056	1.68664	1.66239	2.50739	2.21343	1.71617	2.12009	Tclin	Kinase
FLT3	1.92547	1.92683	1.6522	1.54058	1.73369	1.83	1.26429	Tclin	Kinase
FLT4	1.16885	0.71378	0.69864	0.98783	0.65646	1.05355	0.91653	Tclin	Kinase
FYN	2.90003	2.29325	2.92772	2.81675	3.07896	3.64795	2.51109	Tclin	Kinase
GSK3A	2.57378	1.63197	2.00823	2.93488	1.89798	1.69094	2.08006	Tclin	Kinase
GSK3B	3.19377	3.09622	2.89436	3.13924	2.60237	3.60349	2.86627	Tclin	Kinase
GUCY2C	0.29838	0.29344	0.20128	0.26742	0.51671	0.20877	0.34783	Tclin	Kinase
HCK	2.43357	2.03019	2.12302	2.60439	2.08106	1.81208	2.21502	Tclin	Kinase
IGF1R	2.13544	2.32102	2.81805	3.17692	2.41899	3.00516	2.53125	Tclin	Kinase
INSR	1.84889	1.55639	1.87854	3.11187	1.69349	1.77685	1.98244	Tclin	Kinase
ITK	1.27736	1.65912	1.56241	1.7759	1.93727	1.60008	1.93667	Tclin	Kinase
JAK1	2.00916	1.53307	2.12551	2.37672	2.64276	1.63996	1.98302	Tclin	Kinase
JAK2	2.31428	3.05404	2.14656	3.40949	3.02846	2.01858	2.04045	Tclin	Kinase
JAK3	2.29651	1.36634	2.10405	2.9135	2.13078	1.52653	2.30564	Tclin	Kinase
KDR	1.63636	1.45637	1.71282	1.44995	1.69102	1.7515	1.89323	Tclin	Kinase
KIT	1.84137	1.53705	1.58207	2.34829	1.74844	1.74214	2.00184	Tclin	Kinase
LCK	3.28909	2.20381	2.93875	3.15304	3.24714	3.66856	2.5187	Tclin	Kinase
LTK	0.7722	0.87825	0.91568	1.28498	1.00857	1.01304	0.87113	Tclin	Kinase
LYN	2.05875	2.12351	2.77976	2.06692	2.24153	2.96119	2.14862	Tclin	Kinase
MAP2K1	3.16697	2.85265	3.23248	3.40392	2.94877	3.68054	2.81375	Tclin	Kinase
MAP2K2	2.3721	2.72807	2.55771	3.87845	2.10611	2.86393	3.17234	Tclin	Kinase
MET	1.84636	1.39398	2.06659	2.34465	1.64324	1.5098	1.96559	Tclin	Kinase
MTOR	3.3689	4.81729	2.62908	3.69557	3.04624	2.89788	2.54105	Tclin	Kinase
NPR1	2.06568	1.67764	2.11349	1.95365	2.32755	1.99914	1.92393	Tclin	Kinase
NPR2	1.97112	1.73131	2.41186	2.48449	2.10523	2.31314	2.36094	Tclin	Kinase
NTRK1	1.1452	2.04738	0.95792	1.38752	1.38682	1.16469	1.24924	Tclin	Kinase
NTRK2	0.90012	1.18236	0.93129	1.34975	1.34	1.25478	0.61617	Tclin	Kinase
NTRK3	1.30373	1.32639	1.21445	1.38405	1.31954	1.52984	1.18082	Tclin	Kinase
PDGFRA	2.06456	1.72274	1.13099	1.40068	1.49496	1.55978	1.50186	Tclin	Kinase
PDGFRB	1.99703	1.58316	1.70833	2.42711	1.8924	1.7778	2.00018	Tclin	Kinase
PIK3CA	2.1458	1.72454	1.93446	2.57433	1.79991	2.0731	2.20537	Tclin	Kinase
PIK3CD	2.02864	1.44677	1.73986	2.36656	2.85771	1.53834	2.2895	Tclin	Kinase
PIK3CG	1.07241	1.19918	0.95289	1.3862	1.40227	0.87134	1.80406	Tclin	Kinase
PKLR	2.06705	1.37525	1.78347	2.69171	1.69518	1.81524	2.14064	Tclin	Kinase
PRKAA1	1.59318	2.11726	1.81044	3.19825	1.6574	1.70315	2.00106	Tclin	Kinase
PRKCD	3.53803	3.74828	2.14048	3.21365	1.9481	3.91996	2.39578	Tclin	Kinase
PTK2	3.66352	3.53449	2.8271	3.49662	2.53459	3.45639	3.00682	Tclin	Kinase
PTK2B	1.76764	1.70508	2.36529	2.31268	1.98394	1.68295	1.94431	Tclin	Kinase
RAF1	2.4614	2.90165	2.99868	3.48119	1.98484	2.36988	2.58681	Tclin	Kinase
RET	2.2049	2.02508	2.51093	2.00067	2.02797	2.30828	2.02368	Tclin	Kinase
ROCK1	1.91414	1.66575	1.87986	2.61856	2.08924	1.58832	2.325	Tclin	Kinase
ROCK2	3.97218	2.28379	3.73948	3.4996	2.32885	2.13627	2.69573	Tclin	Kinase
ROS1	1.30259	1.325	1.22103	1.37078	1.42728	1.47834	1.97017	Tclin	Kinase
SRC	2.1874	1.80021	2.82265	3.14516	2.4754	2.9731	2.23925	Tclin	Kinase
SYK	1.929	2.1456	2.3947	2.47679	2.06578	2.26179	2.34202	Tclin	Kinase
TEK	1.15858	1.34585	1.62489	1.25113	1.41177	1.11921	1.5268	Tclin	Kinase
TNK2	2.11936	2.02515	1.66987	2.08414	1.90509	1.90451	2.27677	Tclin	Kinase
TYK2	1.8681	1.69722	1.80784	1.76774	1.96778	1.59062	2.00566	Tclin	Kinase
YES1	1.83973	1.42149	1.24792	1.43141	1.21419	1.40126	2.06035	Tclin	Kinase
ESRRA	2.48531	2.06406	3.03513	1.93283	2.43748	3.62391	2.16037	Tchem	Nuclear Receptor
ESRRB	1.21597	1.32413	1.03674	1.50819	1.30047	1.47952	1.24665	Tchem	Nuclear Receptor
ESRRG	0.99359	1.03202	0.91438	0.89721	0.64135	0.89991	1.87324	Tchem	Nuclear Receptor
HNF4A	2.68077	3.09134	2.87972	2.87651	2.66818	2.99773	2.62364	Tchem	Nuclear Receptor
NR0B2	1.86102	1.63811	1.90601	2.34417	1.60518	1.75179	1.983	Tchem	Nuclear Receptor
NR1D1	2.0323	1.64155	2.75815	2.32946	2.28074	2.95796	2.14307	Tchem	Nuclear Receptor
NR1D2	0.96119	0.80279	0.73641	1.20567	1.21153	0.66419	0.87143	Tchem	Nuclear Receptor
NR1H2	1.62348	1.82337	2.20913	2.33562	1.92254	1.98102	1.92836	Tchem	Nuclear Receptor
NR1H3	1.76314	1.30299	1.57337	2.38152	1.5921	1.31118	1.9545	Tchem	Nuclear Receptor
NR1I2	2.00141	2.53698	2.18322	2.38313	2.30087	2.2366	1.79217	Tchem	Nuclear Receptor
NR1I3	1.16415	1.0882	1.21708	1.39905	1.30191	1.20804	1.1965	Tchem	Nuclear Receptor
NR2C2	1.87335	1.83249	2.36374	2.54513	1.85519	1.71373	1.81202	Tchem	Nuclear Receptor
NR2F2	1.48439	1.35638	1.83317	1.45216	1.68629	1.5162	1.80627	Tchem	Nuclear Receptor
NR4A1	2.0097	2.64913	2.46526	3.02598	2.37276	1.84181	2.48549	Tchem	Nuclear Receptor
NR4A2	0.77359	1.3059	0.68204	1.4536	0.63181	0.79152	2.01498	Tchem	Nuclear Receptor
NR4A3	1.01462	1.23354	1.87608	1.22794	1.35983	1.06433	1.77081	Tchem	Nuclear Receptor
NR5A1	2.01454	1.65053	2.81264	2.00503	2.23684	3.00305	2.15989	Tchem	Nuclear Receptor
NR5A2	1.3132	1.63035	1.90752	1.96991	2.13659	1.50017	1.774	Tchem	Nuclear Receptor
PPARD	1.59751	1.68607	1.30421	2.03821	1.74817	1.52001	1.79768	Tchem	Nuclear Receptor
RORA	1.10804	1.39815	1.07852	1.8844	1.02218	1.06699	1.15393	Tchem	Nuclear Receptor
RORB	0.30991	0.20663	0.12349	0.34928	0.5403	0.871	0.78944	Tchem	Nuclear Receptor
RORC	0.73465	0.7194	0.51297	1.20347	0.67622	0.89869	0.36142	Tchem	Nuclear Receptor
AR	3.28578	3.72169	3.21662	4.06097	2.83979	2.98964	3.53082	Tclin	Nuclear Receptor
ESR1	2.94818	3.74342	3.24954	4.05697	2.92892	3.27455	3.82099	Tclin	Nuclear Receptor
ESR2	1.83767	1.65013	1.87969	2.33363	1.62765	1.52304	1.9979	Tclin	Nuclear Receptor
NR1H4	1.34202	1.75938	1.87656	1.54817	1.38006	1.54643	1.76988	Tclin	Nuclear Receptor
NR3C1	2.72454	3.0699	2.50599	2.73167	2.23766	2.86839	2.27866	Tclin	Nuclear Receptor
NR3C2	1.79356	1.57292	1.58441	2.56343	1.86315	1.78421	1.86372	Tclin	Nuclear Receptor
PGR	2.22528	1.51739	1.85028	2.70761	1.64484	1.51705	1.95476	Tclin	Nuclear Receptor
PPARA	2.30937	2.04757	1.95745	2.44576	2.02018	1.87074	2.14701	Tclin	Nuclear Receptor
PPARG	1.98712	2.2064	2.47132	3.49632	2.36955	1.80374	2.46225	Tclin	Nuclear Receptor
RARA	2.43388	2.45446	3.50802	3.23026	2.68349	4.03459	2.47252	Tclin	Nuclear Receptor
RARB	2.46231	1.69822	2.21708	2.95202	2.08052	1.48478	2.03784	Tclin	Nuclear Receptor
RARG	2.86691	2.55081	1.54357	1.23907	1.67796	1.62883	1.50289	Tclin	Nuclear Receptor
RXRA	2.41323	4.76151	3.34108	3.0878	3.03782	4.2401	2.39041	Tclin	Nuclear Receptor
RXRB	1.42185	1.45507	1.27123	2.36083	1.81046	1.45748	1.18129	Tclin	Nuclear Receptor
RXRG	1.43294	1.43099	1.26971	2.37787	1.87004	1.48028	1.79716	Tclin	Nuclear Receptor
THRA	2.55973	2.20679	2.51255	3.61638	2.37329	1.83217	2.41445	Tclin	Nuclear Receptor
THRB	2.29455	2.01775	1.95818	1.73692	1.75148	1.78261	1.78137	Tclin	Nuclear Receptor
VDR	3.14114	2.7497	2.91946	2.48486	2.8527	2.2854	3.12894	Tclin	Nuclear Receptor
ACTR2	2.05265	2.27804	1.98457	2.7241	2.37568	1.7617	2.25411	Tchem	Other
ACTR3	1.40214	1.4487	1.16279	1.19479	1.43433	1.59358	0.96008	Tchem	Other
ADM2	0.12472	0.10883	0.12171	0.13376	0.17636	0.11249	0.17292	Tchem	Other
AGER	3.78639	3.48685	3.98652	3.65933	2.07964	2.06661	2.9364	Tchem	Other
AKT1S1	1.92849	1.5788	2.77187	1.67481	2.2373	2.94798	2.1101	Tchem	Other
ALB	2.10437	1.48466	1.81808	2.66103	2.10675	1.96963	2.08137	Tchem	Other
ANTXR2	0.1851	0.73116	0.19277	0.47299	0.21172	0.04169	-0.013	Tchem	Other
APC	1.87068	2.27606	2.52305	3.30617	2.51202	1.74212	2.4932	Tchem	Other
APCS	0.27439	0.16953	0.22338	0.23988	0.36389	0.46325	0.20791	Tchem	Other
APOB	2.03706	1.36715	1.73217	2.38455	2.01907	1.66165	2.08882	Tchem	Other
APOBEC3A	0.50541	0.71875	0.78511	0.07295	0.2076	0.58449	0.27105	Tchem	Other
APOBEC3G	0.44307	0.3107	0.4788	0.14156	0.16399	0.20311	0.69499	Tchem	Other
AQP3	2.37575	1.51127	2.15631	2.90556	1.59723	1.9735	1.98949	Tchem	Other
AREG	0.78566	0.5437	1.0411	0.66326	0.77844	0.92967	1.13299	Tchem	Other
ARHGDIA	2.70052	3.17492	3.64291	3.67204	2.21361	2.14437	2.55688	Tchem	Other
ARHGEF12	2.00787	1.62226	2.76351	1.74355	2.22999	3.00117	2.1452	Tchem	Other
ASF1A	1.74885	1.4826	1.80436	1.54264	1.45165	1.93832	1.28793	Tchem	Other
ATG7	0.67517	0.98886	0.68161	0.56328	0.72264	0.91312	0.62985	Tchem	Other
ATIC	2.012	1.81336	2.26878	2.94781	2.94489	1.58005	2.14759	Tchem	Other
AXIN2	4.57985	3.55675	3.4496	3.60129	2.125	3.12323	2.63465	Tchem	Other
BAD	3.77069	2.21995	3.22864	3.19872	2.32195	4.18632	2.1618	Tchem	Other
BAX	2.29156	2.30318	2.24185	3.41018	1.72734	1.51491	2.02793	Tchem	Other
BCL2A1	2.15799	1.3268	1.58353	2.7598	2.34409	1.66776	2.01507	Tchem	Other
BCL2L1	2.51704	3.06416	3.1772	3.52332	2.43745	3.6022	2.75059	Tchem	Other
BCL2L10	0.00965	0.06598	0.00977	-0.0851	-0.04106	0.09717	0.16528	Tchem	Other
BCL2L11	2.42149	1.7491	3.15959	2.4605	2.34662	3.96764	2.67995	Tchem	Other
BCL2L2	1.11093	1.58644	0.84931	1.27781	0.61652	0.50066	1.04429	Tchem	Other
BCL3	4.12988	5.12469	2.37822	2.64826	2.14228	2.50457	2.529	Tchem	Other
BDNF	2.0295	2.44831	2.83568	2.07736	2.25065	3.02907	2.18129	Tchem	Other
BIRC2	1.68159	1.53167	1.67103	1.50202	1.65012	1.97574	2.00207	Tchem	Other
BIRC3	0.82568	0.66516	0.69367	0.52823	0.62976	0.43073	1.00797	Tchem	Other
BIRC5	5.26501	4.09954	3.69992	3.6834	3.26979	4.0704	3.82907	Tchem	Other
BIRC7	0.33558	0.16075	0.05052	1.69468	0.09501	0.17314	0.07807	Tchem	Other
BLM	2.03285	2.0471	3.1343	1.9013	2.65099	3.99125	2.58658	Tchem	Other
BMP1	1.25295	1.31227	1.0523	1.06676	1.38731	1.51417	0.85446	Tchem	Other
BMP4	1.81596	1.3184	1.5375	2.33614	1.62342	1.33815	1.96666	Tchem	Other
BRCA1	3.522	4.63907	4.11041	3.69496	2.86922	4.03846	3.08389	Tchem	Other
BTN3A1	0.2532	0.22995	0.21634	0.21603	0.38193	0.22356	0.38778	Tchem	Other
C2	0.76245	0.2312	0.22058	0.56919	0.54938	0.19291	1.9524	Tchem	Other
C9	0.16523	0.35873	0.16034	0.08517	0.0818	0.06863	0.16472	Tchem	Other
CAD	2.3718	2.08695	2.41989	3.28305	1.71006	1.76701	2.22525	Tchem	Other
CAPN1	0.96663	1.32772	0.99163	1.8003	1.43038	0.82459	1.03595	Tchem	Other
CAPN2	1.26783	1.32658	1.07895	1.16826	1.37761	1.52883	1.76378	Tchem	Other
CCL2	1.25821	1.3025	1.22189	1.2614	1.33657	1.49558	1.28196	Tchem	Other
CCL5	2.23859	2.07039	1.9764	2.63289	1.90065	1.54708	2.04574	Tchem	Other
CCNA2	4.45428	4.23325	4.04121	3.9877	2.7359	5.06503	3.40606	Tchem	Other
CCNB1	4.29885	4.15919	3.73149	4.52562	3.57513	5.44489	3.75706	Tchem	Other
CCND1	2.36501	1.92433	3.24484	2.61442	2.57689	3.02947	2.59416	Tchem	Other
CCND3	2.62001	2.25906	2.4724	3.08248	2.4297	2.20085	2.48993	Tchem	Other
CCNE1	2.68283	2.16537	3.06654	3.37853	2.7348	3.74887	2.91715	Tchem	Other
CCNT1	3.24354	2.80505	3.81806	2.9275	2.58388	3.47674	2.58771	Tchem	Other
CD209	0.35178	0.35511	0.64131	0.1825	0.59353	0.16643	0.33854	Tchem	Other
CD40	1.98573	2.21251	2.0225	2.89426	2.14818	1.55306	2.88195	Tchem	Other
CD47	2.16255	1.62268	1.59446	2.51383	1.71816	1.39699	2.82062	Tchem	Other
CD63	2.351	1.52898	1.96686	2.60186	2.05165	1.54431	2.07053	Tchem	Other
CD69	0.611	0.57848	0.75836	0.73193	0.67893	0.57615	0.70872	Tchem	Other
CD74	0.67121	0.71167	0.74046	0.72079	0.99473	0.696	0.74318	Tchem	Other
CD81	0.29286	0.25732	0.27338	0.31151	0.59948	0.34347	0.27429	Tchem	Other
CENPE	1.83606	2.05457	1.64818	2.07861	2.41709	2.09996	1.87479	Tchem	Other
CETP	0.62624	0.67757	0.85268	0.75168	0.28078	0.44328	1.09366	Tchem	Other
CFB	1.94549	1.45655	1.9343	2.6476	1.69677	1.36543	2.30386	Tchem	Other
CIB1	2.43088	1.68776	3.11624	1.83741	2.34985	3.7551	2.77989	Tchem	Other
CISD1	1.01766	0.99598	1.11814	1.14058	0.80092	1.05949	0.91168	Tchem	Other
CLEC4E	0.11307	-0.01274	0.01998	-0.01489	-0.04253	-0.01918	0.03045	Tchem	Other
CNOT7	2.08956	1.65261	2.84957	1.71284	2.29027	3.02563	2.22808	Tchem	Other
COPS5	2.20378	1.97032	2.10056	2.70872	2.02877	2.04935	2.36403	Tchem	Other
CPSF3	1.59548	1.85948	1.87812	1.88439	1.92403	1.7761	1.90102	Tchem	Other
CRABP2	0.36576	0.29648	0.36426	0.51097	0.20572	0.74434	1.07793	Tchem	Other
CRACR2A	-0.1234	-0.21059	-0.2199	-0.09381	-0.21926	-0.13976	-0.11914	Tchem	Other
CRK	2.19839	1.87661	1.48702	2.27343	2.19973	1.36664	1.52558	Tchem	Other
CRY1	1.78925	1.59149	1.56601	2.33377	1.56829	1.62998	1.97469	Tchem	Other
CRYAA	1.99352	1.59967	2.77903	3.05729	2.19802	2.94542	2.10896	Tchem	Other
CRYAB	0.79396	1.16531	0.70341	1.02748	0.60492	0.79074	1.22673	Tchem	Other
CTBP2	1.89098	1.37555	1.59853	2.39488	1.62187	1.38681	2.01107	Tchem	Other
CTNNB1	4.64212	3.90765	3.42285	4.37193	2.89415	4.85079	3.58764	Tchem	Other
CUL4A	1.79582	1.5661	1.55576	2.334	1.85851	2.13051	2.044	Tchem	Other
CXCL12	1.9941	2.60518	1.69486	2.64098	1.80096	2.24072	2.0552	Tchem	Other
CXCL8	2.08762	1.86281	2.00729	3.33308	1.98035	1.83138	1.88955	Tchem	Other
CYC1	0.76926	0.84822	0.78785	0.86404	0.94568	0.7372	0.87027	Tchem	Other
CYCS	2.45647	1.79769	1.98492	2.97624	1.82826	1.61829	2.4036	Tchem	Other
CYP11B2	0.83832	0.81599	0.48884	0.32417	0.26523	0.39567	0.45469	Tchem	Other
CYP1A1	1.22228	0.88821	0.69491	0.84061	0.5638	0.9879	1.07724	Tchem	Other
CYP1A2	0.43486	0.38343	0.74141	0.19773	0.63183	0.34967	0.37674	Tchem	Other
CYP1B1	1.26677	1.30918	1.02927	1.27345	1.29675	1.49323	1.28523	Tchem	Other
CYP26B1	0.18767	0.33776	0.27342	1.00249	0.54058	0.41142	0.09629	Tchem	Other
CYP2A13	0.86409	0.25255	0.19993	0.24918	0.47092	0.23286	0.30086	Tchem	Other
CYP2A6	0.74369	0.30827	0.22566	0.36825	0.25472	0.52867	1.06809	Tchem	Other
CYP2B6	1.23211	1.06726	1.30045	1.27241	0.87572	1.00847	1.14619	Tchem	Other
CYP2C19	0.16698	0.14695	0.18331	0.09425	0.18752	0.12881	1.16582	Tchem	Other
CYP2C8	0.2062	0.16389	0.19672	0.17289	0.11811	0.12697	0.195	Tchem	Other
CYP2C9	2.09927	1.62001	1.65478	2.63207	1.85114	1.59923	2.06215	Tchem	Other
CYP2E1	1.75646	0.80415	0.72654	1.30983	0.61553	0.41322	0.4668	Tchem	Other
CYP2J2	0.65574	0.29384	0.32494	0.44605	0.58368	0.33082	0.19331	Tchem	Other
CYP4Z1	0.15478	-0.00634	0.03592	0.00655	0.11347	0.03001	0.19219	Tchem	Other
DAB2IP	1.2399	1.31277	1.0699	1.11251	1.2902	1.49115	1.23894	Tchem	Other
DCUN1D1	1.89594	1.9552	1.40649	1.48433	1.32896	1.76727	1.5072	Tchem	Other
DCUN1D2	1.83907	1.31874	1.53312	2.31501	1.5947	1.30763	1.94792	Tchem	Other
DCUN1D3	0.2074	0.07183	0.14076	0.11884	0.30652	0.31646	0.16419	Tchem	Other
DCUN1D4	1.83878	1.30111	1.59347	2.33584	1.61608	1.30968	1.98625	Tchem	Other
DCUN1D5	0.71799	0.68237	0.1417	0.35922	0.0803	0.39113	0.4562	Tchem	Other
DEPTOR	1.90287	2.4451	0.94211	2.09317	1.69614	2.00309	1.69402	Tchem	Other
DKK1	2.02122	1.37305	1.92484	2.45481	2.25951	1.54204	2.36362	Tchem	Other
DLG4	1.10194	1.29131	0.92017	0.64717	0.51955	1.115	1.04309	Tchem	Other
DLK1	1.59018	1.34969	1.17682	1.44795	1.69174	1.58085	1.85777	Tchem	Other
DNAJA1	0.83633	1.22079	0.76244	0.84298	0.80955	1.20916	0.74899	Tchem	Other
DNM1L	2.16218	1.82063	2.88711	1.81568	2.3857	3.12614	2.25674	Tchem	Other
DNM2	2.02915	1.84232	3.01225	1.98586	2.4866	3.15506	2.54318	Tchem	Other
DOCK2	0.9909	1.2692	0.91857	1.36114	1.35252	1.0793	0.58343	Tchem	Other
DVL1	1.96784	1.45812	1.70189	2.93472	1.83429	1.5569	2.7199	Tchem	Other
EBPL	-0.12231	0.12866	0.07857	-0.10356	0.00589	0.26272	-0.15631	Tchem	Other
EED	1.04416	1.28086	1.23375	1.14564	1.04334	1.07992	1.20863	Tchem	Other
EEF1A1	2.29727	1.84996		2.69267		1.97137	2.49715	Tchem	Other
EEF1A2	1.83376	1.30922	1.55662	2.31536	1.59413	1.28161	1.9471	Tchem	Other
EEF2	2.86925	2.25159	3.48983	3.68815	2.90229	3.71893	2.53323	Tchem	Other
EIF2S1	2.35909	3.35536	2.41286	3.45645	2.09806	3.28478	2.37841	Tchem	Other
EIF4A1	3.87449	4.28151	1.83323	4.03237	2.25652	3.31712	2.80824	Tchem	Other
EIF4A3	2.52998	2.19774	3.22668	2.95935	2.63742	3.43387	2.64664	Tchem	Other
EIF4E	2.48792	3.75594	1.94319	3.67109	2.7034	2.58095	2.28575	Tchem	Other
EIF4H	1.5374	2.00163	1.20103	1.37523	1.21214	1.26983	1.44495	Tchem	Other
EIF5B	2.90337	3.34242	2.48584	2.98695	2.67103	3.13818	2.84323	Tchem	Other
ELAVL1	2.01849	1.77203	2.80236	2.41587	2.35536	3.10322	2.20229	Tchem	Other
ELAVL3	0.20746	0.28322	0.2187	0.14382	0.22009	0.1603	0.16019	Tchem	Other
ELOVL3	0.97368	0.77304	0.715	1.21431	1.20708	0.63927	0.9032	Tchem	Other
ELOVL6	0.28554	0.42467	0.41301	0.63822	0.19482	0.16623	0.17338	Tchem	Other
[truncated: 15,919 more rows]

## Sheet: Table_S6
Table S6. Leave-one-cell-line-out cross-validation (LOOCV) analysis of the neighbor-effect scaling factor.
GS	score_scheme	Held-out Cell	Selected p	Test AUROC
TTD	NCES Base	A375	0.8	0.7641		< Ave. of Test_AUROC >
TTD	NCES Base	A549	0.8	0.783		score_scheme	TTD	drugbank
TTD	NCES Base	BICR6	0.8	0.7811		NCES Base	0.775871	0.766028
TTD	NCES Base	HT29	0.8	0.7838		NCES Comp	0.787515	0.771304
TTD	NCES Base	MCF7	0.8	0.7841		NCES CRISPR	0.79443	0.778856
TTD	NCES Base	PC3	0.8	0.7771
TTD	NCES Base	U251MG	0.8	0.7579
TTD	NCES Comp	A375	0.8	0.785		< Std. of Test_AUROC >
TTD	NCES Comp	A549	0.8	0.7947		score_scheme	TTD	drugbank
TTD	NCES Comp	BICR6	0.8	0.7931		NCES Base	0.0105784	0.0499577
TTD	NCES Comp	HT29	0.8	0.791		NCES Comp	0.0124338	0.0492815
TTD	NCES Comp	MCF7	0.8	0.7988		NCES CRISPR	0.0071361	0.0491631
TTD	NCES Comp	PC3	0.8	0.789
TTD	NCES Comp	U251MG	0.8	0.7611
TTD	NCES CRISPR	A375	0.8	0.7895
TTD	NCES CRISPR	A549	0.8	0.8031
TTD	NCES CRISPR	BICR6	0.8	0.7966
TTD	NCES CRISPR	HT29	0.8	0.7997
TTD	NCES CRISPR	MCF7	0.8	0.7944
TTD	NCES CRISPR	PC3	0.8	0.7964
TTD	NCES CRISPR	U251MG	0.8	0.7814
drugbank	NCES Base	A375	0.8	0.7992
drugbank	NCES Base	A549	0.8	0.7871
drugbank	NCES Base	BICR6	0.8	0.8224
drugbank	NCES Base	HT29	0.8	0.7388
drugbank	NCES Base	MCF7	0.8	0.7962
drugbank	NCES Base	PC3	0.8	0.6764
drugbank	NCES Base	U251MG	0.8	0.7422
drugbank	NCES Comp	A375	0.8	0.8142
drugbank	NCES Comp	A549	0.8	0.7949
drugbank	NCES Comp	BICR6	0.8	0.8173
drugbank	NCES Comp	HT29	0.8	0.7511
drugbank	NCES Comp	MCF7	0.8	0.8059
drugbank	NCES Comp	PC3	0.8	0.6936
drugbank	NCES Comp	U251MG	0.8	0.7222
drugbank	NCES CRISPR	A375	0.8	0.8196
drugbank	NCES CRISPR	A549	0.8	0.8005
drugbank	NCES CRISPR	BICR6	0.8	0.8274
drugbank	NCES CRISPR	HT29	0.8	0.7524
drugbank	NCES CRISPR	MCF7	0.8	0.8044
drugbank	NCES CRISPR	PC3	0.8	0.6878
drugbank	NCES CRISPR	U251MG	0.8	0.7598

## Sheet: Table_S7
Table S7. Gold standard genes showing substantial rank improvement in NCES-CRISPR compared with NCES Base under the optimal configuration (OmniPath network, p = 0.8). (rank improvement >10% and NCES-CRISPR rank within the top 5%).
GS	Cell	Gene	Base Rank (%)	CRISPR Rank (%)	Δ Rank (%)
TTD	A375	ALK	24.93	4.24	20.69
TTD	PC3	IL15	21.41	1.97	19.43
TTD	PC3	JAK1	19.84	1.88	17.96
TTD	PC3	ICAM1	20.12	2.49	17.63
TTD	PC3	CSF1R	19.3	2.03	17.27
TTD	PC3	CA4	17.83	1.47	16.35
TTD	PC3	PTGS1	17.29	1.91	15.38
TTD	PC3	LILRB1	17.07	1.72	15.35
TTD	MCF7	C3	18.39	4.47	13.93
TTD	A549	TNFRSF10B	18.59	4.82	13.76
TTD	PC3	EPOR	16.19	2.47	13.72
TTD	PC3	PCYT1B	16.64	2.97	13.67
TTD	A549	CA4	17.9	4.26	13.64
TTD	A549	IL15	16.67	3.39	13.28
TTD	HT29	FGFR3	16.2	3.19	13.01
TTD	MCF7	CEACAM5	14.82	1.88	12.94
TTD	HT29	TNFRSF10B	16.61	3.87	12.74
TTD	PC3	TXNRD1	14.2	1.6	12.6
TTD	A549	JAK2	17.03	4.51	12.52
TTD	HT29	APP	14.9	3.91	10.99
TTD	PC3	METAP2	11.81	0.85	10.96
TTD	MCF7	EPOR	12.83	1.9	10.92
TTD	A549	ALK	13.21	2.37	10.83
TTD	MCF7	CSF2	11.31	0.63	10.68
TTD	A549	CSF2	12.64	1.98	10.66
TTD	HT29	LILRB1	14.4	3.8	10.61
TTD	HT29	CA4	12.27	1.74	10.54
TTD	PC3	GART	14.8	4.32	10.49
TTD	A549	CSF1R	14.19	4	10.19
DrugBank	PC3	CD80	22.29	2.22	20.08
DrugBank	A549	CXCR4	17.26	3.4	13.85
DrugBank	A549	JAK2	17.03	4.51	12.52
DrugBank	MCF7	TNFSF11	17.36	4.94	12.42
DrugBank	A549	ALK	13.21	2.37	10.83
DrugBank	MCF7	PARP1	12.1	1.99	10.11

## Sheet: Table_S8
Table S8. Coverage of LINCS CRISPR knockout experiments among gold-standard genes and non-gold-standard genes across cell lines.
DB	Gene set	A549	A375	BICR6	HT29	PC3	U251MG	MCF7
TTD	GS genes with KO experiments	0.7973	0.82927	0.81818	0.79902	0.81188	0.82266	0.65919
	Non-GS genes with KO experiments	0.26693	0.26673	0.26733	0.26682	0.26693	0.26658	0.22246
DrugBank	GS genes with KO experiments	0.8375	0.84314	0.81818	0.87356	0.80645	0.7541	0.63704
	Non-GS genes with KO experiments	0.26842	0.27154	0.27278	0.26995	0.26938	0.27124	0.22479

## Sheet: Table_S9
Table S9. Representative NCES rankings obtained by Robust Rank Aggregation (RRA) applied to the results in Table S5. (Yellow colored: The 15 genes ranked within the top 30 that are absent from both therapeutic gold standard datasets.)
	RRA_score	negative log10(FDR)	RRA_rank	is_in_gold_standard	Target Development Level	IDG Family
PLK1	1.05905e-22	17.7218	1	1	Tchem	Kinase
CCNB1	2.31614e-19	14.683	2	0	Tchem	Other
TOP2A	4.98044e-17	12.5266	3	1	Tclin	Enzyme
XPO1	1.17863e-16	12.311	4	1	Tclin	Other
AURKA	1.36369e-16	12.311	5	1	Tchem	Kinase
SRSF2	1.93871e-16	12.2374	6	0
MYC	4.59958e-16	12.0225	7	1	Tchem	Transcription Factor
ATR	4.77e-16	12.0225	8	1	Tchem	Kinase
BIRC5	4.77e-16	12.0225	9	1	Tchem	Other
CHEK1	6.7894e-16	11.9149	10	1	Tchem	Kinase
TPR	8.0479e-16	11.8825	11	0
WEE1	9.50129e-16	11.8482	12	0	Tchem	Kinase
CTNNB1	1.60867e-15	11.6542	13	1	Tchem	Other
RRM2	2.7518e-15	11.4533	14	1	Tclin	Enzyme
BRCA1	3.16386e-15	11.4226	15	0	Tchem	Other
CDK1	5.23469e-15	11.232	16	1	Tchem	Kinase
CDK2	1.45394e-14	10.8147	17	1	Tchem	Kinase
CDC7	2.31618e-14	10.6373	18	0	Tchem	Kinase
PSMA7	3.03982e-14	10.5505	19	0
U2AF1	3.14261e-14	10.5505	20	0
TUBB	3.46904e-14	10.5288	21	1	Tclin	Other
PDPK1	3.94919e-14	10.4927	22	0	Tchem	Kinase
PPP2CA	6.88171e-14	10.2708	23	1	Tchem	Enzyme
CCNA2	8.52809e-14	10.1961	24	0	Tchem	Other
UBE2I	8.94283e-14	10.1932	25	0
CDC27	9.7381e-14	10.1733	26	0
MAP2K1	1.08922e-13	10.141	27	1	Tclin	Kinase
KMT2D	1.59032e-13	9.99243	28	0
MCM2	1.67593e-13	9.9849	29	0
BUB1	1.90744e-13	9.94343	30	0	Tchem	Kinase
RECQL5	2.10654e-13	9.91455	31	0
CDC25B	2.22097e-13	9.90785	32	1	Tchem	Enzyme
EP300	2.27729e-13	9.90785	33	0	Tchem	Epigenetic
RCC1	2.91138e-13	9.81414	34	0
CEP55	3.20438e-13	9.78508	35	0
PSMB1	3.77814e-13	9.72578	36	0	Tclin	Enzyme
KAT7	4.23997e-13	9.6876	37	0
ESR1	4.64349e-13	9.67098	38	1	Tclin	Nuclear Receptor
INCENP	4.64349e-13	9.67098	39	0
KPNB1	5.15269e-13	9.63679	40	0
CDC16	5.67345e-13	9.61616	41	0
RANGAP1	5.67345e-13	9.61616	42	0
NUP214	8.15995e-13	9.47472	43	0
DTL	8.33148e-13	9.47472	44	0
NUP85	8.41878e-13	9.47472	45	0
PSMB2	9.04885e-13	9.46226	46	0	Tclin	Enzyme
STAT3	9.04885e-13	9.46226	47	1	Tchem	Transcription Factor
NUP88	9.69396e-13	9.4415	48	0
CDC23	1.0224e-12	9.42734	49	0
NUP93	1.06304e-12	9.41918	50	0
NUP155	1.11261e-12	9.40799	51	0
CDC6	1.24736e-12	9.36677	52	0
ANAPC10	1.34854e-12	9.34117	53	0
KAT5	1.42897e-12	9.32413	54	0
CDK4	1.65206e-12	9.26909	55	1	Tclin	Kinase
SEH1L	1.9536e-12	9.20411	56	0
PKMYT1	2.04035e-12	9.19293	57	0	Tchem	Kinase
SF3B1	2.11611e-12	9.18465	58	0
CCNH	2.40057e-12	9.14279	59	0
CDC20	2.44377e-12	9.14279	60	0
KIF11	2.49095e-12	9.14279	61	1	Tchem	Other
RAE1	2.49095e-12	9.14279	62	0
BUB1B	2.57738e-12	9.13492	63	0
MCM7	2.62329e-12	9.13409	64	0
NUP205	2.91346e-12	9.09526	65	0
FOXP3	3.287e-12	9.0495	66	0
TAF1	3.51816e-12	9.02652	67	0	Tchem	Kinase
TPX2	3.63886e-12	9.0183	68	0
NEK9	3.93892e-12	8.99023	69	0	Tchem	Kinase
NUP43	4.55477e-12	8.93339	70	0
NUP98	4.89155e-12	8.90857	71	0
NUP153	5.43543e-12	8.8717	72	0
FADD	5.47498e-12	8.8717	73	0
MYB	5.92457e-12	8.86059	74	0
NEDD1	5.92457e-12	8.86059	75	0
NUP50	5.92457e-12	8.86059	76	0
PSMA5	5.92457e-12	8.86059	77	0
NUMA1	6.20922e-12	8.84582	78	0
DNMT1	6.81385e-12	8.81099	79	1	Tclin	Enzyme
RANBP2	7.93384e-12	8.75037	80	0
ABL1	8.17581e-12	8.74271	81	1	Tclin	Kinase
FEN1	9.20805e-12	8.6964	82	0	Tchem	Enzyme
EGFR	1.08085e-11	8.63607	83	1	Tclin	Kinase
NUP35	1.08384e-11	8.63607	84	0
ANAPC1	1.28209e-11	8.56826	85	0
ANAPC5	1.37496e-11	8.54297	86	0
GSK3B	1.45334e-11	8.52391	87	0	Tclin	Kinase
POM121	1.51068e-11	8.51207	88	0
NUP188	1.55559e-11	8.50425	89	0
CCNA1	1.71192e-11	8.46752	90	0
TP53	1.7824e-11	8.45479	91	1	Tchem	Transcription Factor
KPNA2	1.80644e-11	8.45372	92	0
AAAS	1.84901e-11	8.45146	93	0
CDC25C	1.85536e-11	8.45146	94	0	Tchem	Enzyme
ANAPC11	2.06254e-11	8.41008	95	0
RACGAP1	2.34915e-11	8.35812	96	0
NUP210	2.37461e-11	8.35794	97	0
PSMB5	2.41039e-11	8.3559	98	0	Tclin	Enzyme
E2F1	2.473e-11	8.34917	99	0
AKT1	2.56952e-11	8.33691	100	1	Tchem	Kinase
MTHFR	2.66925e-11	8.32469	101	0
NRF1	2.84284e-11	8.30161	102	0
ESPL1	2.95157e-11	8.29374	103	0
POLR3A	2.95157e-11	8.29374	104	0
AR	3.09894e-11	8.28041	105	1	Tclin	Nuclear Receptor
EIF2AK2	3.10207e-11	8.28041	106	0
CDC25A	3.18051e-11	8.27769	107	0	Tchem	Enzyme
MYT1	3.18051e-11	8.27769	108	0	Tchem	Transcription Factor
MAPK3	3.46494e-11	8.24449	109	1	Tchem	Kinase
KMT2A	3.55034e-11	8.23788	110	0	Tchem	Epigenetic
NUP42	3.80312e-11	8.21194	111	0
PRC1	4.05303e-11	8.1882	112	0
JUN	4.10161e-11	8.18688	113	1	Tchem	Transcription Factor
CHAF1B	4.15068e-11	8.18554	114	0
CDC26	4.72467e-11	8.13309	115	0
BRCA2	4.83602e-11	8.13046	116	0
EEF2	4.83602e-11	8.13046	117	0	Tchem	Other
PTK2	5.06548e-11	8.11402	118	0	Tclin	Kinase
EXO1	5.12429e-11	8.11267	119	0
LRRK1	5.48386e-11	8.08685	120	0
RPS6KB1	5.74525e-11	8.07024	121	0	Tchem	Kinase
PPP4C	5.87688e-11	8.06397	122	0
YY1	6.07918e-11	8.05282	123	0
HSPD1	6.45737e-11	8.03012	124	0
RPS3	6.7223e-11	8.01615	125	0
KMT2B	6.79723e-11	8.0148	126	0
CTCF	7.07547e-11	8.00246	127	0
TEX14	7.10416e-11	8.00246	128	0
ATM	8.01019e-11	7.95371	129	0	Tchem	Kinase
DCTN6	8.18513e-11	7.94768	130	0
MAP3K8	8.46012e-11	7.93665	131	0	Tchem	Kinase
U2AF2	8.54486e-11	7.93563	132	0
PKM	9.10984e-11	7.9111	133	0	Tchem	Kinase
CDKN1B	9.30514e-11	7.90514	134	0
LCK	1.01227e-10	7.87364	135	1	Tclin	Kinase
SMARCA1	1.01901e-10	7.87364	136	0
ATF3	1.02291e-10	7.87364	137	0
BCL2L1	1.03364e-10	7.87227	138	1	Tchem	Other
FOSL2	1.08315e-10	7.85595	139	0
ANAPC2	1.08878e-10	7.85595	140	0
DYNLL1	1.1001e-10	7.85454	141	0
EIF4A3	1.13468e-10	7.84417	142	0	Tchem	Other
ANAPC4	1.17019e-10	7.83686	143	0
RPA2	1.17019e-10	7.83686	144	0
ECT2	1.18224e-10	7.83542	145	0
CDKN1A	1.26958e-10	7.80745	146	0	Tchem	Enzyme
POLA1	1.28249e-10	7.80602	147	0	Tclin	Enzyme
FBXO5	1.32192e-10	7.79581	148	0
EIF1AX	1.37534e-10	7.78153	149	0
TTK	1.55024e-10	7.73245	150	0	Tchem	Kinase
MAD2L1BP	1.59661e-10	7.72254	151	0
GTF2B	1.64417e-10	7.7155	152	0
NCOA3	1.64417e-10	7.7155	153	0	Tchem	Epigenetic
XPOT	1.73273e-10	7.6986	154	0
CDK12	1.74293e-10	7.6986	155	0	Tchem	Kinase
RBBP8	1.74293e-10	7.6986	156	0
RARA	1.77696e-10	7.69298	157	0	Tclin	Nuclear Receptor
CEBPB	2.03153e-10	7.63759	158	0
E2F4	2.05085e-10	7.63622	159	0
CCNT1	2.12972e-10	7.62256	160	0	Tchem	Other
UBE2C	2.14984e-10	7.62246	161	0
BCL2	2.17012e-10	7.62246	162	1	Tclin	Other
YAP1	2.17012e-10	7.62246	163	0	Tchem	Other
PCNA	2.2529e-10	7.60886	164	0	Tchem	Other
CCNE1	2.29529e-10	7.60341	165	0	Tchem	Other
TGFBR1	2.36377e-10	7.5951	166	1	Tchem	Kinase
CSNK2A1	2.38213e-10	7.5951	167	0	Tchem	Kinase
MCM3	2.38213e-10	7.5951	168	0
JUND	2.42659e-10	7.58965	169	0
MAPK8	2.70862e-10	7.54446	170	1	Tchem	Kinase
FOXM1	2.75825e-10	7.54165	171	0	Tchem	Transcription Factor
PRKN	2.75825e-10	7.54165	172	0
NUP62	2.79936e-10	7.53775	173	0
PSMB3	2.89158e-10	7.52617	174	0
CDK7	2.94377e-10	7.52089	175	1	Tchem	Kinase
CDT1	3.15599e-10	7.49743	176	0
H2AX	3.16045e-10	7.49743	177	0
RAN	3.16045e-10	7.49743	178	0	Tchem	Enzyme
SRF	3.29905e-10	7.48122	179	0
UBA1	3.44763e-10	7.46451	180	0
HNF4G	3.47803e-10	7.4631	181	0
NCAPD3	3.53951e-10	7.45789	182	0
MEF2A	3.66526e-10	7.44511	183	0
HNF4A	3.69729e-10	7.44369	184	0	Tchem	Nuclear Receptor
CKS1B	3.72956e-10	7.44227	185	0
RPTOR	3.76207e-10	7.44172	186	0
IRF1	3.79483e-10	7.44172	187	0
SP1	3.79483e-10	7.44172	188	1
SUGT1	3.86107e-10	7.43864	189	0
XPO5	3.86258e-10	7.43864	190	0
SGO1	3.89456e-10	7.43733	191	0
CASP9	3.9283e-10	7.43586	192	1	Tchem	Enzyme
MDM2	4.01546e-10	7.42858	193	1	Tchem	Enzyme
TFDP2	4.17157e-10	7.41501	194	0
BORA	4.20736e-10	7.41501	195	0
PPP1R12A	4.20736e-10	7.41501	196	0
PTPN1	4.6187e-10	7.37671	197	0	Tchem	Enzyme
EIF6	4.75864e-10	7.36813	198	0
RANBP1	4.75864e-10	7.36813	199	0
PSMA6	4.8376e-10	7.36316	200	0
CDC14A	4.98044e-10	7.35484	201	0
TP73	4.98044e-10	7.35484	202	0
ETS1	5.14884e-10	7.34255	203	0
KIF20A	5.50034e-10	7.31812	204	0	Tchem	Other
NUAK1	5.50034e-10	7.31812	205	0	Tchem	Kinase
RANBP3	5.62104e-10	7.31081	206	0
EIF1	5.68905e-10	7.30769	207	0
AXIN1	5.82458e-10	7.29956	208	0
EIF5	5.87348e-10	7.29801	209	0
MCM4	5.96848e-10	7.29311	210	0	Tchem	Other
USP1	6.26543e-10	7.27409	211	0	Tchem	Enzyme
AURKB	6.47035e-10	7.26217	212	1	Tchem	Kinase
PSMA3	6.52247e-10	7.26073	213	0
MAPK1	6.62779e-10	7.25783	214	1	Tchem	Kinase
MAPKAPK2	6.62779e-10	7.25783	215	0	Tchem	Kinase
MTG1	6.66172e-10	7.25763	216	0
DDIT3	6.73457e-10	7.25491	217	0	Tchem	Transcription Factor
SET	6.78851e-10	7.25344	218	0
WAC	6.95255e-10	7.24506	219	0
CHEK2	7.29085e-10	7.22729	220	1	Tchem	Kinase
EIF2S2	7.30903e-10	7.22729	221	0
PRKACB	7.76379e-10	7.20304	222	0	Tchem	Kinase
PSMB4	7.88605e-10	7.20199	223	0
SKP1	7.88605e-10	7.20199	224	0
RPS6KA3	7.88767e-10	7.20199	225	0	Tchem	Kinase
ELOB	8.07254e-10	7.19386	226	0
KIF2C	8.13554e-10	7.1924	227	0
KMT2E	8.25279e-10	7.18839	228	0
FYN	8.39175e-10	7.18839	229	0	Tclin	Kinase
MRE11	8.39175e-10	7.18839	230	0
RXRA	8.39175e-10	7.18839	231	0	Tclin	Nuclear Receptor
SIRT7	8.39175e-10	7.18839	232	0
PSMA1	8.52243e-10	7.18355	233	0	Tclin	Enzyme
SUMO1	8.65486e-10	7.17871	234	0
E2F3	8.78904e-10	7.17455	235	0
LIG1	8.85679e-10	7.17455	236	0	Tchem	Enzyme
TUBG1	8.85679e-10	7.17455	237	1
HIF1A	8.925e-10	7.17455	238	1	Tchem	Transcription Factor
MAP3K3	8.925e-10	7.17455	239	0	Tchem	Kinase
TBP	8.99365e-10	7.17303	240	0
PAK4	9.20233e-10	7.16515	241	0	Tchem	Kinase
MAX	9.27281e-10	7.16515	242	0
PSMB6	9.27281e-10	7.16515	243	0
SPI1	9.41515e-10	7.1621	244	0
STIL	9.41515e-10	7.1621	245	0
STK16	9.63218e-10	7.15397	246	0	Tchem	Kinase
BMPR1B	9.85348e-10	7.14783	247	0	Tchem	Kinase
SUZ12	9.85715e-10	7.14783	248	0
CDK5	9.92821e-10	7.14783	249	1	Tchem	Kinase
STK3	9.92821e-10	7.14783	250	0	Tchem	Kinase
RBX1	1.00034e-09	7.14661	251	0
PSMA4	1.00791e-09	7.14661	252	0
AXIN2	1.01482e-09	7.14661	253	0	Tchem	Other
NEK2	1.01482e-09	7.14661	254	0	Tchem	Kinase
ELOC	1.01553e-09	7.14661	255	0
STK17A	1.03869e-09	7.13851	256	0	Tchem	Kinase
TP53BP1	1.05437e-09	7.1337	257	0
CDCA5	1.07828e-09	7.12565	258	0
MTOR	1.10266e-09	7.1178	259	1	Tclin	Kinase
RIOK2	1.10646e-09	7.1178	260	0
NFATC3	1.14433e-09	7.10485	261	0
AGER	1.17524e-09	7.09493	262	0	Tchem	Other
SIN3A	1.18734e-09	7.09214	263	0
PSMB7	1.19611e-09	7.09059	264	0
HASPIN	1.22198e-09	7.08294	265	0	Tchem	Kinase
GADD45B	1.24989e-09	7.07477	266	0
CDK6	1.26827e-09	7.07006	267	1	Tclin	Kinase
BCLAF1	1.27755e-09	7.06852	268	0
TOP1	1.28688e-09	7.06697	269	1	Tclin	Enzyme
KIF23	1.31049e-09	7.06069	270	0
AHR	1.32481e-09	7.05758	271	1	Tclin	Transcription Factor
PIM1	1.34413e-09	7.05289	272	0	Tchem	Kinase
NEK6	1.40354e-09	7.0357	273	0	Tchem	Kinase
CUL1	1.42384e-09	7.03105	274	0
ERBB2	1.43408e-09	7.02952	275	1	Tclin	Kinase
HSF1	1.54004e-09	7.00014	276	0	Tchem	Transcription Factor
MAP3K1	1.57311e-09	6.99404	277	0	Tchem	Kinase
ZBTB33	1.57311e-09	6.99404	278	0
CDCA8	1.59549e-09	6.98947	279	0
BUB3	1.61814e-09	6.9849	280	0
BIN1	1.64107e-09	6.98034	281	0
PAFAH1B1	1.71154e-09	6.96516	282	0
TRA2B	1.71154e-09	6.96516	283	0
SMAD4	1.74773e-09	6.9576	284	0
HNRNPK	1.77223e-09	6.95461	285	0
RAD51	1.77223e-09	6.95461	286	0	Tchem	Other
CASP8	1.78947e-09	6.95192	287	1	Tchem	Enzyme
SMC3	1.80952e-09	6.94921	288	0
DNAJB9	1.81322e-09	6.94921	289	0
CENPU	1.88603e-09	6.93361	290	0
EGR1	1.93871e-09	6.92463	291	0
PRKG1	1.93871e-09	6.92463	292	0	Tchem	Kinase
ANAPC7	1.96548e-09	6.92016	293	0
MAPK14	1.99256e-09	6.91569	294	0	Tchem	Kinase
BTRC	2.11843e-09	6.89057	295	0
ORC6	2.17653e-09	6.88029	296	0
BATF	2.19126e-09	6.87882	297	0
EIF5B	2.25106e-09	6.87004	298	0	Tchem	Other
PRKACA	2.25106e-09	6.87004	299	0	Tchem	Kinase
CSNK2B	2.26622e-09	6.86999	300	0
ATF1	2.28148e-09	6.86999	301	0	Tchem	Transcription Factor
GABPA	2.28148e-09	6.86999	302	0
UBE2D1	2.28148e-09	6.86999	303	0
RAD21	2.4067e-09	6.84821	304	0
SLK	2.4715e-09	6.8381	305	0	Tchem	Kinase
PIN1	2.48793e-09	6.83664	306	1	Tchem	Enzyme
PSMA2	2.62277e-09	6.81514	307	0
E2F2	2.64006e-09	6.8137	308	0
PTTG1	2.65744e-09	6.81225	309	0
TRRAP	2.80009e-09	6.79095	310	0
PSMD9	2.85525e-09	6.78527	311	0
SNCA	2.85525e-09	6.78527	312	0	Tchem	Other
SNRPD1	2.91134e-09	6.77821	313	0
PSMD7	3.00692e-09	6.76557	314	0
BRF1	3.16544e-09	6.74464	315	0
TBK1	3.20617e-09	6.74046	316	0	Tchem	Kinase
UBE2E1	3.2267e-09	6.73906	317	0
ID2	3.26694e-09	6.73504	318	0
CDK13	3.3061e-09	6.73123	319	0	Tchem	Kinase
HMGA1	3.37362e-09	6.72381	320	0
NFYA	3.59343e-09	6.69776	321	0
SPAG5	3.61607e-09	6.69638	322	0
GORASP1	3.63883e-09	6.695	323	0
FBXO43	3.89745e-09	6.66786	324	0
FZR1	3.89745e-09	6.66786	325	0
SSB	3.92172e-09	6.6665	326	0
PSMD6	3.97065e-09	6.66244	327	0
MYBBP1A	3.98779e-09	6.6619	328	0
CCND3	4.02011e-09	6.65972	329	0	Tchem	Other
CDK3	4.04503e-09	6.65835	330	0	Tchem	Kinase
CAMKK1	4.17166e-09	6.64628	331	0	Tchem	Kinase
PSMD14	4.19738e-09	6.64492	332	0	Tchem	Enzyme
ELF1	4.24925e-09	6.64219	333	0
RUNX1	4.24925e-09	6.64219	334	0
KNL1	4.27539e-09	6.64083	335	0
PSMC6	4.30166e-09	6.63946	336	0
VRK2	4.32808e-09	6.63809	337	0
PSMD3	4.38132e-09	6.63407	338	0
MAD2L1	4.46224e-09	6.62741	339	0
MYBL2	4.4895e-09	6.62604	340	0
HNRNPU	4.51689e-09	6.62467	341	0
PIK3C3	4.59995e-09	6.61803	342	0	Tchem	Kinase
PSMD11	4.62793e-09	6.61667	343	0
NFYB	4.71273e-09	6.61004	344	0
PSMC4	4.77e-09	6.60606	345	0	Tchem	Enzyme
STUB1	4.9158e-09	6.59424	346	0
PSMD12	4.94541e-09	6.59289	347	0
IKBKB	5.09578e-09	6.58237	348	0	Tchem	Kinase
ROCK2	5.09578e-09	6.58237	349	0	Tclin	Kinase
CD247	5.11266e-09	6.58218	350	1
PSMC3	5.15702e-09	6.57967	351	0
REST	5.25006e-09	6.57519	352	0
CUL5	5.28139e-09	6.57519	353	0
PSMD4	5.28139e-09	6.57519	354	0
DNM1	5.28469e-09	6.57519	355	0
PPARGC1A	5.28469e-09	6.57519	356	0
PTEN	5.31288e-09	6.5741	357	0
PSMC2	5.34453e-09	6.57273	358	0
NUDC	5.37634e-09	6.57137	359	0
ATXN10	5.40831e-09	6.57	360	0
HSPE1	5.44045e-09	6.56863	361	0
HMGCS1	5.65061e-09	6.55337	362	0	Tchem	Enzyme
TSC1	5.76712e-09	6.54571	363	0
LATS1	5.83906e-09	6.54152	364	0	Tchem	Kinase
SREBF1	5.87338e-09	6.54016	365	0	Tchem	Transcription Factor
NFKB1	5.90787e-09	6.53999	366	1	Tclin	Transcription Factor
PSMC1	5.90787e-09	6.53999	367	0
ERCC6L	5.94253e-09	6.53864	368	0
RNF8	6.02174e-09	6.53406	369	0
EEF2K	6.08684e-09	6.53057	370	1
TRIM24	6.15252e-09	6.52708	371	0	Tchem	Epigenetic
PSMD2	6.3355e-09	6.51552	372	0
GTPBP4	6.37231e-09	6.51417	373	0	Tchem	Other
NCAPG	6.48982e-09	6.5074	374	0
RSL1D1	6.597e-09	6.50144	375	0
MAD2L2	6.71187e-09	6.4951	376	0
NINL	6.8677e-09	6.48859	377	0
PSMC5	6.8677e-09	6.48859	378	0
RPS29	6.8677e-09	6.48859	379	0
CDKN2A	6.90713e-09	6.48724	380	0
PBX3	7.02661e-09	6.48094	381	0
EIF4G1	7.06683e-09	6.4796	382	0
CRKL	7.10724e-09	6.47826	383	0
MDM4	7.36258e-09	6.46406	384	0	Tchem	Other
PSMD1	7.43776e-09	6.46078	385	0
EIF4EBP1	7.56505e-09	6.45453	386	0
PSMD8	7.69421e-09	6.44831	387	0
VIM	7.73768e-09	6.44698	388	0
SEM1	8.0479e-09	6.43103	389	0
RSF1	8.09308e-09	6.42971	390	0
RFC1	8.24629e-09	6.42268	391	0
SRSF1	8.32224e-09	6.4198	392	0
HCFC1	8.50955e-09	6.41125	393	0
PSMD13	8.65239e-09	6.40512	394	0
DCTN1	8.84604e-09	6.39661	395	0
CASP3	9.65827e-09	6.35955	396	1	Tchem	Enzyme
NCL	9.68787e-09	6.35937	397	1
PITPNM1	9.71109e-09	6.35937	398	0
NF1	1.00332e-08	6.34629	399	0
SYN1	1.01791e-08	6.34111	400	0
TFDP1	1.06476e-08	6.32265	401	0
NME2	1.08207e-08	6.31673	402	0
PRKG2	1.08532e-08	6.31655	403	0	Tchem	Kinase
POMP	1.08789e-08	6.31655	404	0
ANAPC13	1.14151e-08	6.29673	405	0
ATP2A2	1.14761e-08	6.29549	406	0	Tchem	Transporter
CCND1	1.17227e-08	6.28839	407	1	Tchem	Other
PAK1	1.17227e-08	6.28839	408	0	Tchem	Kinase
IRS2	1.18163e-08	6.286	409	0
MAPK7	1.19738e-08	6.28131	410	0	Tchem	Kinase
LAT	1.21651e-08	6.27601	411	0
KDM4B	1.22295e-08	6.27601	412	0	Tchem	Epigenetic
STAT6	1.22295e-08	6.27601	413	0	Tchem	Transcription Factor
FOS	1.2239e-08	6.27601	414	0
SMAD2	1.25557e-08	6.26596	415	0
CPEB1	1.28221e-08	6.25789	416	0
SMARCA4	1.3025e-08	6.25212	417	0	Tchem	Epigenetic
RPA1	1.30932e-08	6.25193	418	0	Tchem	Other
USP16	1.30932e-08	6.25193	419	0
EZH2	1.34554e-08	6.24111	420	1	Tclin	Epigenetic
POLE2	1.37213e-08	6.23468	421	0
SNRPA1	1.37213e-08	6.23468	422	0
TGFBR2	1.37927e-08	6.23345	423	0	Tchem	Kinase
TP63	1.40087e-08	6.22773	424	0
FOXO1	1.41543e-08	6.22528	425	0
ORC1	1.41543e-08	6.22528	426	0
SNRPF	1.43012e-08	6.22182	427	0
TFAP2C	1.43381e-08	6.22171	428	0
RFX5	1.44494e-08	6.21937	429	0
IGF1R	1.52103e-08	6.19809	430	1	Tclin	Kinase
KLF4	1.52882e-08	6.19688	431	0
PAICS	1.54451e-08	6.19345	432	0	Tchem	Other
MASTL	1.55241e-08	6.19224	433	0
NOTCH1	1.56831e-08	6.18882	434	0	Tchem	Other
PRKAR2B	1.60053e-08	6.18099	435	0	Tchem	Enzyme
USF1	1.66666e-08	6.1644	436	0
PPP1CA	1.68163e-08	6.162	437	0	Tchem	Enzyme
REC8	1.68356e-08	6.162	438	0
DKC1	1.72644e-08	6.15306	439	0
PI4KA	1.72644e-08	6.15306	440	0	Tchem	Kinase
NCBP2	1.75262e-08	6.14751	441	0
NR3C1	1.77026e-08	6.14414	442	1	Tclin	Nuclear Receptor
STMN1	1.82056e-08	6.13296	443	0
CTDP1	1.87002e-08	6.1223	444	0
KDM5B	1.9073e-08	6.1147	445	0	Tchem	TF-Epigenetic
SRC	1.97456e-08	6.10062	446	1	Tclin	Kinase
CCNB2	1.9941e-08	6.09732	447	0
ADRM1	2.04367e-08	6.08763	448	0
RPL8	2.08281e-08	6.08106	449	0
RAP1GAP	2.08408e-08	6.08106	450	0
FUBP1	2.10454e-08	6.07778	451	1
E2F6	2.11984e-08	6.07559	452	0
PSME3	2.13555e-08	6.07335	453	0
SUN1	2.14598e-08	6.07219	454	0
EIF4A1	2.19414e-08	6.06351	455	0	Tchem	Other
CCNF	2.27451e-08	6.04884	456	0
LRRK2	2.29657e-08	6.0456	457	0	Tchem	Kinase
IRS1	2.30766e-08	6.0454	458	0	Tchem	Other
RPL3	2.30766e-08	6.0454	459	0
PHB2	2.32999e-08	6.04216	460	0
PTTG2	2.38662e-08	6.03268	461	0
CD79A	2.39808e-08	6.03154	462	0
PRMT5	2.4096e-08	6.0304	463	1	Tchem	Epigenetic
PLEKHG6	2.42116e-08	6.02925	464	0
CHP1	2.45612e-08	6.02396	465	0
PPP6R2	2.50342e-08	6.01661	466	0
CKS2	2.5394e-08	6.01227	467	0
RUVBL1	2.5394e-08	6.01227	468	0
SNRPE	2.57583e-08	6.00701	469	0
RRM2B	2.63753e-08	5.99766	470	0
NAGK	2.66257e-08	5.99448	471	0
POLE	2.7518e-08	5.98108	472	0	Tclin	Enzyme
ZHX1	2.79082e-08	5.97589	473	0
CLSPN	2.81709e-08	5.97274	474	0
NOLC1	2.83031e-08	5.97162	475	1
LDHA	2.88371e-08	5.96441	476	0	Tchem	Enzyme
TNKS	2.89719e-08	5.9633	477	0	Tchem	Enzyme
LIG3	2.91073e-08	5.96309	478	0
PAAF1	2.91073e-08	5.96309	479	0
KIF2A	2.95167e-08	5.95793	480	0
GADD45A	3.01636e-08	5.94965	481	0
ARHGDIA	3.021e-08	5.94965	482	0	Tchem	Other
ETS2	3.07747e-08	5.94251	483	0
CAMK1	3.10604e-08	5.9394	484	0	Tchem	Kinase
MDC1	3.1134e-08	5.93927	485	0
SMARCB1	3.16386e-08	5.93318	486	0
GATA2	3.17846e-08	5.93207	487	0
DCK	3.2198e-08	5.92735	488	1	Tchem	Kinase
PSME1	3.23744e-08	5.92587	489	0
STAT1	3.25233e-08	5.92476	490	0	Tchem	Transcription Factor
FMNL2	3.26728e-08	5.92365	491	0
RFC2	3.28228e-08	5.92255	492	0
DHX9	3.32766e-08	5.91835	493	0
PML	3.32766e-08	5.91835	494	0
CSNK1D	3.33527e-08	5.91823	495	0	Tchem	Kinase
RPL5	3.3429e-08	5.91812	496	0
GJA1	3.35821e-08	5.91701	497	0
ODF2	3.389e-08	5.91392	498	0
RUVBL2	3.42003e-08	5.91083	499	0
CDK9	3.49867e-08	5.90183	500	1	Tchem	Kinase
PSMD5	3.51459e-08	5.90072	501	0
EBNA1BP2	3.59509e-08	5.89175	502	0
IDE	3.61137e-08	5.89065	503	0	Tchem	Enzyme
CLIP1	3.62773e-08	5.88955	504	0
UNG	3.69377e-08	5.88258	505	0
SIRT2	3.72717e-08	5.87953	506	0	Tchem	Epigenetic
PSMA8	3.8634e-08	5.8648	507	0
PSMB11	3.88073e-08	5.86371	508	0
FOXO3	3.91558e-08	5.86068	509	0
PRKAA2	3.95069e-08	5.85766	510	0	Tchem	Kinase
COASY	3.96144e-08	5.85733	511	0
NEDD8	3.98608e-08	5.85548	512	0	Tchem	Other
NELFA	4.05546e-08	5.84884	513	0
UBXN1	4.07574e-08	5.84752	514	0
SLBP	4.16712e-08	5.83873	515	0
SSRP1	4.22278e-08	5.83381	516	0
CXCR4	4.24148e-08	5.83273	517	1	Tclin	GPCR
PAK1IP1	4.25086e-08	5.83261	518	0
PDS5A	4.26025e-08	5.83249	519	0
PPP2CB	4.27909e-08	5.83225	520	0
SKA3	4.27909e-08	5.83225	521	0
UBE3A	4.298e-08	5.83116	522	0
PPP3R2	4.41297e-08	5.82053	523	0
GADD45G	4.51914e-08	5.81103	524	0
CLK2	4.53057e-08	5.81077	525	0	Tchem	Kinase
MLX	4.63061e-08	5.80211	526	0	Tchem	Transcription Factor
MFAP1	4.65084e-08	5.80104	527	0
RB1	4.69506e-08	5.79775	528	0	Tchem	Other
CAMK1D	4.712e-08	5.79701	529	0	Tchem	Kinase
DYRK2	4.75315e-08	5.79405	530	0	Tchem	Kinase
NPM1	4.76618e-08	5.7938	531	0
PRDM2	4.77384e-08	5.7938	532	0
SP2	4.83638e-08	5.78897	533	0
RPS9	4.85738e-08	5.7879	534	0
RPL13	4.89962e-08	5.78495	535	0
CTPS1	4.92085e-08	5.78388	536	0
C5AR1	4.98504e-08	5.77906	537	0	Tclin	GPCR
MUC1	5.00659e-08	5.778	538	1	Tchem	Other
MAPK12	5.04994e-08	5.77506	539	0	Tchem	Kinase
CLP1	5.06083e-08	5.77493	540	0
CREB1	5.10218e-08	5.7722	541	0
TK1	5.22656e-08	5.76254	542	1	Tchem	Kinase
RPS11	5.24901e-08	5.76148	543	0
PPP3CC	5.27153e-08	5.76122	544	0
UCHL5	5.27153e-08	5.76122	545	0
CCNE2	5.31684e-08	5.7583	546	0
RPS6KA4	5.32822e-08	5.75816	547	0	Tchem	Kinase
DNMT3A	5.38346e-08	5.75448	548	0	Tclin	Epigenetic
CEBPD	5.39692e-08	5.75419	549	0
PKN1	5.43156e-08	5.75259	550	0	Tchem	Kinase
MYOD1	5.4365e-08	5.75259	551	0
BAD	5.52486e-08	5.74638	552	0	Tchem	Other
PSME4	5.5484e-08	5.74532	553	0
NFATC2	5.59574e-08	5.74319	554	0
SRPK1	5.59574e-08	5.74319	555	0	Tchem	Kinase
CSNK1A1	5.71559e-08	5.73555	556	0	Tchem	Kinase
TFRC	5.71559e-08	5.73555	557	0	Tclin	Other
PPP3CB	5.73982e-08	5.73449	558	0
NPLOC4	5.76415e-08	5.73344	559	0
DIDO1	5.7823e-08	5.73315	560	0
PPP3R1	5.78856e-08	5.73315	561	0
MAFK	5.81305e-08	5.73286	562	0
SMC1A	5.81305e-08	5.73286	563	0	Tchem	Other
SKIV2L	5.86483e-08	5.72978	564	0
MDN1	5.88708e-08	5.72968	565	0
UBE3C	5.88708e-08	5.72968	566	0
GATA1	5.91194e-08	5.72861	567	0
BRD4	5.93688e-08	5.72755	568	0	Tchem	Epigenetic
PUF60	6.01226e-08	5.72283	569	0
PSMB8	6.03757e-08	5.72177	570	0	Tclin	Enzyme
PPP3CA	6.11404e-08	5.71707	571	0	Tchem	Enzyme
KCNIP3	6.21729e-08	5.71131	572	0
VDR	6.21729e-08	5.71131	573	1	Tclin	Nuclear Receptor
RAC1	6.26947e-08	5.70844	574	0
EIF4E	6.2957e-08	5.70738	575	0	Tchem	Other
RAD23B	6.37496e-08	5.7027	576	0
CHP2	6.42828e-08	5.69984	577	0
NCAPD2	6.45686e-08	5.69867	578	0
TRIP12	6.48197e-08	5.69773	579	0
CDK16	6.50897e-08	5.69742	580	0	Tchem	Kinase
PLK2	6.50897e-08	5.69742	581	0	Tchem	Kinase
PRPF19	6.53605e-08	5.69637	582	0
BCL3	6.6179e-08	5.69171	583	0	Tchem	Other
RPS20	6.64538e-08	5.69065	584	0
HSPB1	6.67295e-08	5.6896	585	0	Tchem	Other
MYCN	6.70062e-08	5.68928	586	0
RPS15A	6.70062e-08	5.68928	587	0
ZBTB7A	6.72839e-08	5.68822	588	0
SNRNP70	6.75626e-08	5.68717	589	0
RPS15	6.78423e-08	5.68611	590	0
CEBPA	7.03632e-08	5.671	591	0
GLI2	7.0865e-08	5.66865	592	0	Tchem	Transcription Factor
CDC14B	7.09849e-08	5.66865	593	0
PSMD10	7.12766e-08	5.6676	594	0
PSME2	7.24541e-08	5.66121	595	0
CDH1	7.31801e-08	5.65761	596	0
PRKCB	7.3348e-08	5.65734	597	1	Tchem	Kinase
UBE2A	7.39384e-08	5.65459	598	0
CSF1	7.54708e-08	5.64641	599	1
TCF4	7.60868e-08	5.6436	600	0
DDX42	7.67072e-08	5.64152	601	0	Tchem	Enzyme
UBQLN1	7.67072e-08	5.64152	602	0
VCPIP1	7.70191e-08	5.64048	603	0
ATP1A1	7.7332e-08	5.63944	604	0	Tclin	Transporter
CCNB3	7.89129e-08	5.63137	605	0
USF2	7.95529e-08	5.62858	606	0
PSMF1	7.98747e-08	5.62754	607	0
SRSF7	8.01975e-08	5.6265	608	0
HMMR	8.08465e-08	5.62372	609	0	Tchem	Other
MCM5	8.11726e-08	5.62339	610	0
RPS14	8.11726e-08	5.62339	611	0
MIS18BP1	8.2158e-08	5.61886	612	0
BCL2L11	8.24887e-08	5.61783	613	0	Tchem	Other
ATF7	8.34877e-08	5.61401	614	0
SLC10A2	8.34877e-08	5.61401	615	0	Tclin	Transporter
ING1	8.3831e-08	5.61293	616	0
MCM6	8.41594e-08	5.61194	617	0
MAGED1	8.4497e-08	5.61091	618	0
PPP1CB	8.48358e-08	5.60987	619	0
RPL11	8.55168e-08	5.6071	620	0
LSM7	8.62025e-08	5.60433	621	0
APEX1	8.68929e-08	5.60157	622	1	Tchem	Enzyme
MAP2K2	8.82879e-08	5.59535	623	1	Tclin	Kinase
RPL12	8.89926e-08	5.59329	624	0
THRA	8.89926e-08	5.59329	625	0	Tclin	Nuclear Receptor
SFPQ	8.97021e-08	5.59053	626	0
YBX1	9.07755e-08	5.58606	627	0
IRF4	9.18598e-08	5.58228	628	0
RPS6	9.18598e-08	5.58228	629	0
SARS1	9.22237e-08	5.58126	630	0
ERG	9.29552e-08	5.5792	631	0
SNRPB	9.29552e-08	5.5792	632	0
MELK	9.33228e-08	5.57817	633	0	Tchem	Kinase
EIF2S1	9.40618e-08	5.57543	634	0	Tchem	Other
PDCD1	9.44332e-08	5.57441	635	1	Tclin	Other
OPTN	9.51797e-08	5.57184	636	0
RASGRF1	9.5442e-08	5.57184	637	0
TNFRSF1B	9.5442e-08	5.57184	638	0
PSMB10	9.63089e-08	5.56859	639	0	Tchem	Enzyme
OGFR	9.64982e-08	5.56842	640	0
ARF1	9.70681e-08	5.56654	641	0	Tchem	Enzyme
RPL32	9.89886e-08	5.55871	642	0
IMP3	1.00941e-07	5.55158	643	0
RPS7	1.00941e-07	5.55158	644	0
BTG1	1.01336e-07	5.55055	645	0
RPS6KA5	1.0193e-07	5.54985	646	0	Tchem	Kinase
MCM10	1.02129e-07	5.54985	647	0
PPP1R1A	1.02129e-07	5.54985	648	0
SH2D2A	1.02129e-07	5.54985	649	0
UBR1	1.02927e-07	5.54714	650	0
PPP1R1B	1.03329e-07	5.54612	651	0
NFKBIA	1.04135e-07	5.54408	652	1	Tchem	Other
XBP1	1.04135e-07	5.54408	653	0	Tchem	Transcription Factor
UFD1	1.0454e-07	5.54305	654	0
RPS12	1.05354e-07	5.54035	655	0
CDK8	1.05764e-07	5.53933	656	1	Tchem	Kinase
FANCM	1.06174e-07	5.53875	657	0
G6PD	1.06228e-07	5.53875	658	0	Tchem	Enzyme
HCK	1.06586e-07	5.53794	659	0	Tclin	Kinase
RPL10A	1.07831e-07	5.53356	660	0
MAPKAPK5	1.08667e-07	5.53086	661	0	Tchem	Kinase
LATS2	1.09932e-07	5.52649	662	0	Tchem	Kinase
POLD1	1.10782e-07	5.5238	663	0	Tclin	Enzyme
CDK10	1.12068e-07	5.5201	664	0	Tchem	Kinase
TNNI3K	1.12068e-07	5.5201	665	0	Tchem	Kinase
UHMK1	1.125e-07	5.51908	666	0
POLR1B	1.13367e-07	5.5164	667	0
NDUFB6	1.1556e-07	5.50873	668	0	Tclin	Enzyme
RPS19	1.16003e-07	5.50771	669	0
NBN	1.16894e-07	5.50504	670	0
ATF4	1.1824e-07	5.50072	671	0
AHCY	1.18692e-07	5.49971	672	0	Tchem	Enzyme
TPT1	1.20056e-07	5.49567	673	0
FOSL1	1.20333e-07	5.49567	674	0
FOXA1	1.20514e-07	5.49567	675	0
MEF2C	1.20514e-07	5.49567	676	0
CTCFL	1.2376e-07	5.48477	677	0
MAPT	1.25174e-07	5.48047	678	0	Tclin	Other
PRMT1	1.25649e-07	5.47947	679	0	Tchem	Epigenetic
WDR43	1.26602e-07	5.47683	680	0
SRP54	1.29013e-07	5.46927	681	0
SDE2	1.29988e-07	5.46664	682	0
RPL23	1.30478e-07	5.46564	683	0
GOLGA2	1.31957e-07	5.46202	684	0
PSMB9	1.31957e-07	5.46202	685	0	Tchem	Enzyme
EBI3	1.32952e-07	5.46002	686	0
GTF2H1	1.32952e-07	5.46002	687	0
RPL27	1.34455e-07	5.45577	688	0
TREX1	1.3596e-07	5.45157	689	0
CUX1	1.36993e-07	5.44891	690	0
PTMA	1.37506e-07	5.44792	691	0
NUSAP1	1.37939e-07	5.44718	692	0
SFN	1.39053e-07	5.44431	693	0
RPS18	1.39573e-07	5.44332	694	0
CANX	1.41231e-07	5.43881	695	0
DUSP1	1.43253e-07	5.43326	696	1	Tchem	Enzyme
COPS5	1.44856e-07	5.42906	697	0	Tchem	Other
RPS23	1.45394e-07	5.42807	698	0
PRKCA	1.47017e-07	5.42387	699	1	Tchem	Kinase
VHL	1.48108e-07	5.42128	700	0	Tchem	Enzyme
ASPM	1.48522e-07	5.42092	701	0
HSPA5	1.48655e-07	5.42092	702	0	Tchem	Other
RELA	1.49812e-07	5.41817	703	1	Tchem	Transcription Factor
RPL19	1.5031e-07	5.41734	704	0
NASP	1.53666e-07	5.40837	705	0
ITPR1	1.54231e-07	5.40739	706	0	Tchem	Ion Channel
POLR3E	1.55368e-07	5.40604	707	0
PTPN7	1.55368e-07	5.40604	708	0	Tchem	Enzyme
TNF	1.55368e-07	5.40604	709	1	Tclin	Other
PPARA	1.55939e-07	5.40506	710	1	Tclin	Nuclear Receptor
CEP192	1.5824e-07	5.39931	711	0
NCAPH2	1.5882e-07	5.39833	712	0
SIRT1	1.59402e-07	5.39735	713	0	Tchem	Epigenetic
CSE1L	1.59986e-07	5.39638	714	0
CSNK2A2	1.60571e-07	5.396	715	0	Tchem	Kinase
TARS1	1.60571e-07	5.396	716	0
SREBF2	1.61158e-07	5.39503	717	0	Tchem	Transcription Factor
HSPA9	1.61747e-07	5.39465	718	1	Tchem	Other
RPS28	1.61747e-07	5.39465	719	0
RBL1	1.63526e-07	5.39051	720	0
GBF1	1.64046e-07	5.39013	721	0
RBM39	1.64122e-07	5.39013	722	0
METTL1	1.64721e-07	5.38915	723	0
RBMX	1.65923e-07	5.38659	724	0
MAPK10	1.6835e-07	5.38088	725	1	Tchem	Kinase
KDM1A	1.68962e-07	5.38012	726	0	Tchem	Epigenetic
POU2F1	1.69268e-07	5.38012	727	0
H2BC4	1.69575e-07	5.38012	728	0
POLD2	1.69575e-07	5.38012	729	0
RIOK1	1.70191e-07	5.37915	730	0	Tchem	Kinase
CD79B	1.70808e-07	5.37876	731	0	Tclin	Other
ELAVL1	1.70808e-07	5.37876	732	0	Tchem	Other
SRP72	1.72671e-07	5.37464	733	0
RICTOR	1.73296e-07	5.37367	734	0
IREB2	1.73923e-07	5.37269	735	0
TAP2	1.74415e-07	5.3723	736	0
FARSB	1.74552e-07	5.3723	737	0	Tchem	Enzyme
BDP1	1.75183e-07	5.37132	738	0
CAT	1.75481e-07	5.37117	739	0
ACTR2	1.77087e-07	5.3678	740	0	Tchem	Other
RPS27A	1.77726e-07	5.36683	741	0
UBAP2L	1.79009e-07	5.36429	742	0
BMX	1.798e-07	5.36296	743	0	Tchem	Kinase
SPIB	1.80893e-07	5.36136	744	0
PELO	1.80948e-07	5.36136	745	0
BMPR1A	1.81599e-07	5.36038	746	0	Tchem	Kinase
PPP1R7	1.84221e-07	5.35474	747	0
RELB	1.84882e-07	5.35435	748	1
ZNF143	1.84882e-07	5.35435	749	0
PRKAG2	1.85545e-07	5.35337	750	0	Tchem	Enzyme
LEF1	1.86209e-07	5.3524	751	0	Tchem	Transcription Factor
ACTL6A	1.86876e-07	5.35142	752	0
PIK3C2A	1.8757e-07	5.35039	753	0	Tchem	Kinase
YARS1	1.91601e-07	5.34173	754	0
ZEB1	1.94674e-07	5.33574	755	0
RPL26	1.95038e-07	5.33574	756	0
VCP	1.95038e-07	5.33574	757	0	Tchem	Enzyme
CDK19	1.95732e-07	5.33477	758	0	Tchem	Kinase
DIAPH1	1.97125e-07	5.33283	759	0
WDR62	1.97125e-07	5.33283	760	0
RAF1	1.97826e-07	5.33186	761	1	Tclin	Kinase
PRKCE	1.98176e-07	5.33166	762	1	Tchem	Kinase
RPS8	2.00647e-07	5.32742	763	0
TCF7L2	2.00647e-07	5.32742	764	0
TUBA4A	2.0154e-07	5.32606	765	1	Tchem	Other
NIFK	2.02742e-07	5.32452	766	0
SPAG9	2.02786e-07	5.32452	767	0
MXD1	2.04223e-07	5.32202	768	0
DDR1	2.06394e-07	5.31799	769	1	Tchem	Kinase
NR4A1	2.08586e-07	5.31397	770	0	Tchem	Nuclear Receptor
RUNX3	2.10797e-07	5.30995	771	0
VDAC1	2.11538e-07	5.30899	772	0
MAP3K7	2.14527e-07	5.30346	773	0	Tchem	Kinase
RPL37	2.15279e-07	5.3025	774	0
NOP58	2.16034e-07	5.3021	775	0
YWHAE	2.16034e-07	5.3021	776	0
APP	2.17551e-07	5.29962	777	1	Tclin	Other
HDAC3	2.21383e-07	5.29292	778	0	Tclin	Epigenetic
CENPA	2.215e-07	5.29292	779	0
ORC2	2.22156e-07	5.29219	780	0
UBTF	2.22932e-07	5.29124	781	0
INS	2.2449e-07	5.28877	782	0
NES	2.25273e-07	5.28781	783	0
MRTO4	2.26845e-07	5.28535	784	0
PXN	2.27634e-07	5.28439	785	0
EIF2B3	2.29221e-07	5.28248	786	0
STAG2	2.29221e-07	5.28248	787	0
HNRNPD	2.30017e-07	5.28208	788	0
UBB	2.30017e-07	5.28208	789	0
GTF3C2	2.33228e-07	5.27715	790	0
PPAT	2.33228e-07	5.27715	791	0	Tclin	Enzyme
RPLP0	2.34037e-07	5.2762	792	0
PROM1	2.37295e-07	5.27074	793	0
GEMIN5	2.39765e-07	5.26679	794	0
SNRPD3	2.41792e-07	5.26368	795	0
NXF1	2.43091e-07	5.2619	796	0
NOL7	2.43929e-07	5.26095	797	0
USP9X	2.44479e-07	5.26052	798	0
LY86	2.45612e-07	5.25906	799	0
PRKAG1	2.49638e-07	5.25269	800	0	Tchem	Kinase
ACAP1	2.49863e-07	5.25269	801	0
PRTN3	2.50721e-07	5.25174	802	0	Tchem	Enzyme
FLI1	2.51582e-07	5.25134	803	0
RFC5	2.51582e-07	5.25134	804	0
UIMC1	2.52444e-07	5.25039	805	0
RPAP1	2.53047e-07	5.24989	806	0
IARS1	2.55048e-07	5.24714	807	0
DDHD1	2.55921e-07	5.24714	808	0
EBF1	2.55921e-07	5.24714	809	0
NFE2L2	2.55921e-07	5.24714	810	1	Tchem	Transcription Factor
CARD6	2.57236e-07	5.24545	811	0
JTB	2.59439e-07	5.24228	812	0
STARD9	2.62104e-07	5.23838	813	0
PRKCD	2.63894e-07	5.23595	814	1	Tclin	Kinase
STAT5A	2.64793e-07	5.23501	815	0	Tchem	Transcription Factor
CACNB4	2.65833e-07	5.23384	816	0
TDG	2.7116e-07	5.22576	817	0
DTYMK	2.73002e-07	5.22335	818	0
RPS24	2.73928e-07	5.22241	819	0
LAMTOR2	2.77656e-07	5.21707	820	0
POLD4	2.80481e-07	5.2132	821	0
LCP2	2.85772e-07	5.20561	822	0
CCNT2	2.88239e-07	5.20241	823	0
THAP1	2.89105e-07	5.20163	824	0
DDX58	2.91051e-07	5.19924	825	0
EIF3B	2.9301e-07	5.19686	826	0
PFDN6	2.95968e-07	5.19302	827	0
CEP68	2.97954e-07	5.19064	828	0
TH	2.99722e-07	5.18859	829	0	Tclin	Enzyme
ZNF223	3.00955e-07	5.18734	830	0
PCNT	3.01961e-07	5.18641	831	0
HIVEP1	3.03982e-07	5.18403	832	0
TAL1	3.08058e-07	5.17877	833	0
TICRR	3.10114e-07	5.1764	834	0
GSPT1	3.11146e-07	5.17548	835	0
VARS1	3.12181e-07	5.17456	836	0
DDX3X	3.13308e-07	5.17351	837	0	Tchem	Enzyme
TOPORS	3.14261e-07	5.17271	838	0
SRRT	3.15041e-07	5.17215	839	0
EPRS1	3.18455e-07	5.16799	840	0
ACLY	3.22056e-07	5.16362	841	0	Tclin	Enzyme
HSP90AB1	3.23765e-07	5.16184	842	0	Tchem	Other
PPARG	3.24836e-07	5.16144	843	1	Tclin	Nuclear Receptor
STK38	3.24836e-07	5.16144	844	0	Tchem	Kinase
CHTF18	3.2591e-07	5.16052	845	0
LMNA	3.28067e-07	5.15868	846	0
RPL14	3.28067e-07	5.15868	847	0
DDX18	3.31326e-07	5.1549	848	0
ECD	3.32418e-07	5.15449	849	0
EWSR1	3.32418e-07	5.15449	850	0
WEE2	3.3282e-07	5.15448	851	0	Tchem	Kinase
NPHP1	3.36819e-07	5.1499	852	0
HDAC2	3.37927e-07	5.1499	853	0	Tclin	Epigenetic
LTA4H	3.37927e-07	5.1499	854	1	Tchem	Enzyme
TCF12	3.37927e-07	5.1499	855	0
CENPQ	3.39038e-07	5.14949	856	0
POLR2I	3.39038e-07	5.14949	857	0
SF1	3.4239e-07	5.14572	858	0
NDUFS2	3.45754e-07	5.14224	859	0	Tclin	Enzyme
MMP8	3.45954e-07	5.14224	860	0	Tchem	Enzyme
EIF3E	3.46904e-07	5.14155	861	0
CDC5L	3.47635e-07	5.14114	862	0
AKT2	3.50322e-07	5.1383	863	1	Tchem	Kinase
RPS6KA2	3.51468e-07	5.13756	864	0	Tchem	Kinase
ID1	3.52617e-07	5.13756	865	0
RPL27A	3.52617e-07	5.13756	866	0
WDR74	3.52617e-07	5.13756	867	0
ACTB	3.5377e-07	5.13756	868	0
GTSE1	3.5377e-07	5.13756	869	0
POLR1C	3.5377e-07	5.13756	870	0
NUMB	3.54925e-07	5.13714	871	0
USP14	3.54925e-07	5.13714	872	0
LONP1	3.58411e-07	5.13339	873	0	Tchem	Enzyme
YWHAH	3.60752e-07	5.13106	874	0
ACE	3.63105e-07	5.12923	875	0	Tclin	Enzyme
CCT3	3.63105e-07	5.12923	876	0
CEP85	3.64287e-07	5.12831	877	0
RBM14	3.6666e-07	5.12667	878	0
SPDL1	3.6666e-07	5.12667	879	0
USP19	3.66921e-07	5.12667	880	0
KLF6	3.67852e-07	5.12606	881	0
PINX1	3.72651e-07	5.12093	882	0
SMAD3	3.73859e-07	5.12001	883	0	Tchem	Transcription Factor
CDKN2D	3.75071e-07	5.11959	884	0
CHUK	3.75071e-07	5.11959	885	0	Tchem	Kinase
EVI5	3.78726e-07	5.11587	886	0
GLI1	3.84885e-07	5.10935	887	0	Tchem	Transcription Factor
RPS16	3.88622e-07	5.10564	888	0
RBL2	3.89875e-07	5.10474	889	0
STK10	3.9113e-07	5.10383	890	0	Tchem	Kinase
CACNA1G	3.94919e-07	5.10062	891	0	Tclin	Ion Channel
GSK3A	3.94919e-07	5.10062	892	0	Tclin	Kinase
NPR2	3.97462e-07	5.09831	893	0	Tclin	Kinase
SNW1	3.9962e-07	5.0965	894	0
TAZ	4.00019e-07	5.0965	895	0
RACK1	4.01303e-07	5.09559	896	0
BEX4	4.01947e-07	5.09538	897	0
NEFH	4.03882e-07	5.09378	898	0
DAB2	4.05088e-07	5.09297	899	0
UBE2D3	4.06474e-07	5.09197	900	0	Tchem	Other
IRF3	4.08162e-07	5.09065	901	0
H2BC6	4.09081e-07	5.09016	902	0
RPS5	4.2099e-07	5.07818	903	0
UTP11	4.23676e-07	5.07589	904	0
NDUFV1	4.25701e-07	5.0743	905	0	Tclin	Enzyme
KIF2B	4.29093e-07	5.07134	906	0
FRY	4.31823e-07	5.06906	907	0
PLEC	4.33194e-07	5.06816	908	0
GPR132	4.35947e-07	5.06636	909	0
MAPK6	4.35949e-07	5.06636	910	0	Tchem	Kinase
SLC9A1	4.37329e-07	5.06547	911	0	Tchem	Transporter
NOP53	4.38022e-07	5.06526	912	0
NUTF2	4.38715e-07	5.06505	913	0
KDM5A	4.39262e-07	5.06498	914	0	Tchem	TF-Epigenetic
CLK1	4.41498e-07	5.06325	915	0	Tchem	Kinase
DVL2	4.44296e-07	5.06098	916	0
ESCO1	4.48522e-07	5.05782	917	0
SEPTIN9	4.48522e-07	5.05782	918	0
CNTROB	4.49938e-07	5.05739	919	0
TBPL1	4.49938e-07	5.05739	920	0
CIP2A	4.52782e-07	5.05569	921	0
URB2	4.52782e-07	5.05569	922	0
DUT	4.5318e-07	5.05569	923	1	Tchem	Enzyme
SRI	4.55641e-07	5.05381	924	0
PKN2	4.56849e-07	5.05338	925	0	Tchem	Kinase
COMT	4.57076e-07	5.05338	926	1	Tclin	Enzyme
ERCC5	4.59959e-07	5.05129	927	0	Tchem	Enzyme
DMAP1	4.60275e-07	5.05129	928	0
TRIOBP	4.62857e-07	5.04933	929	0
CHFR	4.64312e-07	5.04843	930	0
RHOA	4.6577e-07	5.04754	931	0
MAD1L1	4.67233e-07	5.04736	932	0
RPS4X	4.67233e-07	5.04736	933	0
EFHD2	4.67462e-07	5.04736	934	0
CLK3	4.7017e-07	5.04532	935	0	Tchem	Kinase
CEACAM1	4.71645e-07	5.04442	936	0
GTF2F1	4.73123e-07	5.04352	937	0
MAT2A	4.79077e-07	5.03902	938	0	Tchem	Enzyme
TIAM1	4.79077e-07	5.03902	939	0
ZBTB17	4.80576e-07	5.03812	940	0
KDM6A	4.82078e-07	5.03723	941	0	Tchem	Epigenetic
PRKCG	4.88128e-07	5.03276	942	1	Tchem	Kinase
RFC3	4.88128e-07	5.03276	943	0
RBBP6	4.89583e-07	5.03276	944	0
KLF5	4.89651e-07	5.03276	945	0	Tchem	Transcription Factor
RPL7	4.89651e-07	5.03276	946	0
FTSJ3	4.94244e-07	5.02917	947	0
PTPRO	4.95783e-07	5.02873	948	0
SQSTM1	4.95783e-07	5.02873	949	0
SPHK1	4.97326e-07	5.02784	950	0	Tchem	Kinase
CDS1	4.98099e-07	5.02762	951	0
PTHLH	4.9969e-07	5.0267	952	0
RPL21	5.0487e-07	5.02267	953	0
CCDC86	5.06671e-07	5.02204	954	0
RAB11A	5.06671e-07	5.02204	955	0
MCL1	5.09969e-07	5.01967	956	1	Tchem	Other
POLR2F	5.12985e-07	5.01758	957	0
IDI1	5.14574e-07	5.01758	958	0
METAP2	5.14574e-07	5.01758	959	1	Tchem	Enzyme
WDCP	5.14574e-07	5.01758	960	0
AQP2	5.15174e-07	5.01753	961	0
SLCO4A1	5.16167e-07	5.01714	962	0
DYRK1A	5.24196e-07	5.01179	963	0	Tchem	Kinase
NHP2	5.24196e-07	5.01179	964	0
ZMYM2	5.24196e-07	5.01179	965	0
KLHL22	5.27437e-07	5.00957	966	0
RNMT	5.33741e-07	5.00512	967	0	Tchem	Enzyme
MAPK9	5.33972e-07	5.00512	968	1	Tchem	Kinase
DHX15	5.38918e-07	5.00156	969	0
DLG1	5.41866e-07	4.99964	970	0
AQR	5.43904e-07	4.9989	971	0
SRPRB	5.43904e-07	4.9989	972	0
LARS1	5.47249e-07	4.99669	973	0
MAP9	5.48929e-07	4.9958	974	0
ZBTB16	5.50094e-07	4.99533	975	0
SNCB	5.55691e-07	4.99138	976	0
H4C5	5.59098e-07	4.98917	977	0
GMPS	5.61225e-07	4.98796	978	0
ACO2	5.72909e-07	4.9799	979	0
CDK5RAP2	5.74655e-07	4.9799	980	0
GATA4	5.74655e-07	4.9799	981	0
PRKCZ	5.74655e-07	4.9799	982	1	Tchem	Kinase
TNFRSF8	5.74655e-07	4.9799	983	1	Tclin	Other
SUPT5H	5.75402e-07	4.97978	984	0
WWTR1	5.78272e-07	4.97806	985	0
RPL30	5.79923e-07	4.97727	986	0
NFAT5	5.81155e-07	4.97678	987	0
DBF4	5.83457e-07	4.97551	988	0
CEP76	5.8701e-07	4.97375	989	0
CHAF1A	5.8701e-07	4.97375	990	0
NEUROG2	5.88794e-07	4.97287	991	0
IL2	5.90582e-07	4.97254	992	1	Tchem	Other
AJUBA	5.92375e-07	4.97254	993	0
EEF1D	5.92375e-07	4.97254	994	0
SMC2	5.92375e-07	4.97254	995	0	Tchem	Other
GRIN2A	5.92804e-07	4.97254	996	1	Tclin	Ion Channel
PPP4R2	5.92804e-07	4.97254	997	0
PTPA	5.94172e-07	4.97241	998	0	Tchem	Enzyme
TRNT1	5.94172e-07	4.97241	999	0
RPS25	5.95974e-07	4.97153	1000	0
SYK	5.99592e-07	4.96934	1001	0	Tclin	Kinase
MIF	6.01409e-07	4.96931	1002	0	Tchem	Other
POP1	6.01409e-07	4.96931	1003	0
CREM	6.01668e-07	4.96931	1004	0
AHNAK	6.02318e-07	4.96931	1005	0
PARP10	6.03229e-07	4.96931	1006	0	Tchem	Enzyme
SART3	6.03229e-07	4.96931	1007	0
GARS1	6.05055e-07	4.96886	1008	0
GPHN	6.05055e-07	4.96886	1009	0
PRPF38B	6.06885e-07	4.96797	1010	0
CELSR1	6.07802e-07	4.96775	1011	0
CRYAA	6.16108e-07	4.96271	1012	0	Tchem	Other
HNRNPR	6.16108e-07	4.96271	1013	0
PPAN	6.17967e-07	4.96183	1014	0
ACSL4	6.23573e-07	4.95834	1015	0
HDAC4	6.25451e-07	4.95789	1016	0	Tclin	Epigenetic
JAK2	6.25451e-07	4.95789	1017	1	Tclin	Kinase
DOT1L	6.29222e-07	4.9557	1018	0	Tchem	Epigenetic
SVIL	6.31115e-07	4.95482	1019	0
HEATR1	6.33013e-07	4.95437	1020	0
SKAP1	6.33013e-07	4.95437	1021	0
HSP90AA1	6.36823e-07	4.95219	1022	1	Tchem	Other
RPLP1	6.42575e-07	4.94871	1023	0
USP39	6.44502e-07	4.94783	1024	0
HNRNPH1	6.46434e-07	4.94696	1025	0
NME1	6.5226e-07	4.94391	1026	0
PIKFYVE	6.5226e-07	4.94391	1027	0	Tchem	Kinase
IER3	6.54212e-07	4.94303	1028	0
TUBB2A	6.56169e-07	4.94216	1029	1	Tclin	Other
ERCC2	6.60397e-07	4.93979	1030	0	Tchem	Enzyme
DDX1	6.64048e-07	4.93782	1031	0	Tchem	Enzyme
DPAGT1	6.6603e-07	4.93694	1032	0	Tchem	Enzyme
CARS1	6.68017e-07	4.93607	1033	0
SNUPN	6.7401e-07	4.93261	1034	0
GAPDH	6.76017e-07	4.93174	1035	0	Tchem	Enzyme
BRD8	6.86133e-07	4.92613	1036	0
TUBGCP2	6.86133e-07	4.92613	1037	0
CDC73	6.88171e-07	4.92526	1038	0
DDX23	6.89832e-07	4.92481	1039	0
TUT1	6.90215e-07	4.92481	1040	0
PLAUR	7.00512e-07	4.91892	1041	0	Tchem	Enzyme
CACNG2	7.00976e-07	4.91892	1042	0
PRIM1	7.02588e-07	4.91834	1043	0
TXN	7.06754e-07	4.91619	1044	1	Tchem	Other
SRD5A1	7.08845e-07	4.91532	1045	0	Tclin	Enzyme
PSEN1	7.13031e-07	4.91359	1046	1	Tchem	Enzyme
PFDN2	7.13043e-07	4.91359	1047	0
STAG1	7.19379e-07	4.91016	1048	0
GET4	7.21502e-07	4.90971	1049	0
PEX14	7.21502e-07	4.90971	1050	0
HJURP	7.30764e-07	4.90458	1051	0
EGF	7.32198e-07	4.90415	1052	0
RBBP5	7.34264e-07	4.90334	1053	0
ABCD3	7.3868e-07	4.90114	1054	0
WDR75	7.43029e-07	4.89901	1055	0
EIF5A	7.53997e-07	4.89346	1056	0
STAM2	7.53997e-07	4.89346	1057	0
SGTA	7.55101e-07	4.89324	1058	0
EEF1G	7.62871e-07	4.88961	1059	0
NTHL1	7.62871e-07	4.88961	1060	0
GTF3A	7.67342e-07	4.88749	1061	0
WT1	7.69585e-07	4.88663	1062	0
ABCB1	7.71835e-07	4.88618	1063	1	Tchem	Transporter
TAF7	7.71835e-07	4.88618	1064	0
CCT6A	7.7409e-07	4.88532	1065	0
TAF12	7.7635e-07	4.88446	1066	0
RABGGTA	7.80888e-07	4.88233	1067	0
RAD9A	7.84743e-07	4.8806	1068	0
GEMIN7	7.87738e-07	4.87935	1069	0
RPS13	7.9464e-07	4.87597	1070	0
DDX21	7.96952e-07	4.87552	1071	0
PPIL2	7.96952e-07	4.87552	1072	0
HUWE1	7.99269e-07	4.87547	1073	0
NOP56	7.99269e-07	4.87547	1074	0
UBE2N	7.99269e-07	4.87547	1075	0	Tchem	Other
CYCS	8.01593e-07	4.87462	1076	0	Tchem	Other
UBA52	8.03922e-07	4.87376	1077	0
USP20	8.08598e-07	4.87165	1078	0
TGFB1	8.10945e-07	4.87079	1079	1
RPL35	8.1802e-07	4.86742	1080	0
KARS1	8.22766e-07	4.86531	1081	0
TSC2	8.25148e-07	4.86445	1082	0
MARS1	8.27535e-07	4.8636	1083	0
SNRPB2	8.29929e-07	4.86275	1084	0
AAK1	8.34163e-07	4.86094	1085	0	Tchem	Kinase
HAUS6	8.46852e-07	4.85478	1086	0
RPL9	8.54194e-07	4.85143	1087	0
B4GAT1	8.56654e-07	4.85058	1088	0
KIF18A	8.57827e-07	4.85039	1089	0	Tchem	Other
DNLZ	8.61591e-07	4.84888	1090	0
RGS1	8.69043e-07	4.84554	1091	0
RABGGTB	8.7154e-07	4.84469	1092	0
PAX5	8.74042e-07	4.84385	1093	0
CENPK	8.79065e-07	4.84215	1094	0
PIK3CA	8.79065e-07	4.84215	1095	1	Tclin	Kinase
SLC4A1	8.82849e-07	4.84068	1096	0
DDX51	8.91732e-07	4.83673	1097	0
IRF8	8.94283e-07	4.83589	1098	0
DHX37	9.01977e-07	4.83256	1099	0
CDK20	9.04742e-07	4.83163	1100	0
FIP1L1	9.11015e-07	4.82902	1101	0
RGCC	9.14509e-07	4.82795	1102	0
H4C4	9.14926e-07	4.82795	1103	0
CBFA2T2	9.17534e-07	4.82711	1104	0
STK11	9.31997e-07	4.82071	1105	0	Tchem	Kinase
RPL18	9.4934e-07	4.81309	1106	0
FXN	9.57438e-07	4.80987	1107	0
EP400	9.5813e-07	4.80987	1108	0
INTS7	9.65594e-07	4.80729	1109	0
PARP1	9.65594e-07	4.80729	1110	1	Tclin	Enzyme
ELP5	9.71065e-07	4.80522	1111	0
STIM1	9.77978e-07	4.80272	1112	0
CA4	9.79321e-07	4.80272	1113	1	Tclin	Enzyme
CXCL12	9.79321e-07	4.80272	1114	0	Tchem	Other
OSGEP	9.84858e-07	4.80105	1115	0
PIM2	9.84858e-07	4.80105	1116	0	Tchem	Kinase
HES1	9.87637e-07	4.8006	1117	0
PHB	9.87637e-07	4.8006	1118	0
FASN	9.90422e-07	4.79977	1119	1	Tchem	Enzyme
MBNL3	9.93215e-07	4.79893	1120	0
HAMP	9.98819e-07	4.79688	1121	0
APBA2	1.00378e-06	4.79521	1122	0
HDAC1	1.00445e-06	4.79521	1123	1	Tclin	Epigenetic
H4C1	1.00728e-06	4.79438	1124	0
PQBP1	1.01011e-06	4.79393	1125	0
TCF7	1.01011e-06	4.79393	1126	0
BAG3	1.01476e-06	4.79232	1127	0
DDX54	1.0158e-06	4.79226	1128	0
FGFR3	1.02151e-06	4.79059	1129	1	Tclin	Kinase
UBE2L3	1.02151e-06	4.79059	1130	0
NAT10	1.02438e-06	4.78976	1131	0
BRD7	1.03013e-06	4.7881	1132	0	Tchem	Epigenetic
IMPDH1	1.03013e-06	4.7881	1133	1	Tclin	Enzyme
GYS1	1.03591e-06	4.78643	1134	0	Tchem	Enzyme
IMPDH2	1.03591e-06	4.78643	1135	0	Tclin	Enzyme
FAAP24	1.04172e-06	4.78477	1136	0
NLE1	1.04172e-06	4.78477	1137	0
DAPK2	1.04464e-06	4.78393	1138	0	Tchem	Kinase
C1orf109	1.05049e-06	4.78189	1139	0
CSTF1	1.05343e-06	4.78106	1140	0
TFAP2A	1.05932e-06	4.77902	1141	0
RRP1	1.06228e-06	4.77819	1142	0
CLNS1A	1.0712e-06	4.77494	1143	0
CTTN	1.07758e-06	4.77274	1144	0
WDR18	1.08018e-06	4.77207	1145	0
BRIX1	1.08319e-06	4.77124	1146	0
PPM1D	1.08469e-06	4.77102	1147	0	Tchem	Enzyme
VPS72	1.08922e-06	4.76958	1148	0
HMGN2	1.09986e-06	4.76574	1149	0
CYSLTR1	1.10444e-06	4.76469	1150	0	Tclin	GPCR
SCAP	1.10444e-06	4.76469	1151	0
CHRNA7	1.12605e-06	4.75665	1152	1	Tchem	Ion Channel
RAD51C	1.12917e-06	4.75583	1153	0
GRPEL1	1.13229e-06	4.75501	1154	0
DARS2	1.13856e-06	4.75336	1155	0
NOL10	1.13856e-06	4.75336	1156	0
TFAM	1.15755e-06	4.74655	1157	0
HUS1	1.16075e-06	4.74573	1158	0
BARD1	1.16216e-06	4.74558	1159	0
GFAP	1.16394e-06	4.74528	1160	0
NACA2	1.16715e-06	4.74446	1161	0
TERT	1.17037e-06	4.74364	1162	1	Tchem	Enzyme
ROCK1	1.17359e-06	4.7432	1163	0	Tclin	Kinase
SMAD7	1.17359e-06	4.7432	1164	0
GGTLC2	1.17682e-06	4.74238	1165	0
TBX2	1.18981e-06	4.73835	1166	0
USP22	1.18981e-06	4.73835	1167	0
ALOX5	1.19308e-06	4.73753	1168	1	Tclin	Enzyme
ALK	1.19635e-06	4.73671	1169	1	Tclin	Kinase
PRPF6	1.20293e-06	4.73471	1170	0
KMT5A	1.20457e-06	4.73448	1171	0	Tchem	Epigenetic
PSMG1	1.21949e-06	4.72951	1172	0
KAT2B	1.22618e-06	4.72787	1173	0	Tchem	Epigenetic
METAP1	1.22618e-06	4.72787	1174	0	Tchem	Enzyme
APC	1.22953e-06	4.72706	1175	0	Tchem	Other
H2BC5	1.23289e-06	4.72661	1176	0
VMP1	1.23289e-06	4.72661	1177	0
DDX11	1.23626e-06	4.7258	1178	0
SOAT2	1.23963e-06	4.72498	1179	0	Tchem	Enzyme
DHODH	1.24302e-06	4.72416	1180	0	Tclin	Enzyme
REV3L	1.24471e-06	4.72394	1181	0
RBM8A	1.24641e-06	4.72372	1182	0
ISL1	1.25322e-06	4.72172	1183	0
DNM1L	1.26314e-06	4.71903	1184	0	Tchem	Other
ERCC3	1.26314e-06	4.71903	1185	0
TOP2B	1.27418e-06	4.71561	1186	1	Tclin	Enzyme
DHFR	1.28077e-06	4.71374	1187	1	Tclin	Enzyme
RCL1	1.28425e-06	4.71329	1188	0
STK40	1.28425e-06	4.71329	1189	0
MAPK8IP1	1.28931e-06	4.71195	1190	0
GNL3	1.30884e-06	4.70578	1191	0
ATIC	1.31239e-06	4.70534	1192	1	Tchem	Other
ERBB3	1.31239e-06	4.70534	1193	1	Tclin	Kinase
TLR4	1.31594e-06	4.70453	1194	1	Tchem	Other
PPP1R10	1.32308e-06	4.70254	1195	0
ARHGEF2	1.33058e-06	4.70081	1196	0
MKI67	1.33058e-06	4.70081	1197	0
HK2	1.33204e-06	4.7007	1198	0	Tchem	Kinase
DDX5	1.33744e-06	4.6993	1199	1
FLT1	1.34467e-06	4.69805	1200	1	Tclin	Kinase
PDE4DIP	1.34467e-06	4.69805	1201	0
WARS2	1.34467e-06	4.69805	1202	0
GNL2	1.35194e-06	4.69607	1203	0
CCT2	1.35924e-06	4.69409	1204	0
GPX2	1.3629e-06	4.69364	1205	0
H4C8	1.3629e-06	4.69364	1206	0
SON	1.36541e-06	4.6932	1207	0
RFC4	1.36657e-06	4.69319	1208	0
C1QBP	1.37394e-06	4.69122	1209	0
AMD1	1.37763e-06	4.69054	1210	1	Tchem	Enzyme
IRAK3	1.37948e-06	4.69054	1211	0	Tchem	Kinase
WRN	1.37948e-06	4.69054	1212	0
TRPM6	1.38134e-06	4.69032	1213	0	Tchem	Kinase
POLR2E	1.38877e-06	4.68862	1214	0
SIRT3	1.38904e-06	4.68862	1215	0	Tchem	Epigenetic
APBB1IP	1.39999e-06	4.68633	1216	0
SULT2A1	1.39999e-06	4.68633	1217	0
MAP3K11	1.40099e-06	4.68633	1218	0	Tchem	Kinase
SACM1L	1.40099e-06	4.68633	1219	0
APRT	1.40751e-06	4.68467	1220	0	Tchem	Enzyme
ILF3	1.41886e-06	4.68154	1221	0
CTSF	1.43028e-06	4.67883	1222	0	Tchem	Enzyme
KIF4A	1.43122e-06	4.67883	1223	0
SUV39H1	1.43122e-06	4.67883	1224	0	Tchem	Epigenetic
AFDN	1.43733e-06	4.67786	1225	0
KRAS	1.43794e-06	4.67786	1226	1	Tclin	Enzyme
TRAF1	1.43794e-06	4.67786	1227	0
RAVER1	1.4495e-06	4.67474	1228	0
CYP2C9	1.46113e-06	4.67162	1229	0	Tchem	Other
LASP1	1.47677e-06	4.6677	1230	0
SLU7	1.47677e-06	4.6677	1231	0
DNMT3B	1.48465e-06	4.66575	1232	1	Tchem	Epigenetic
ETV3	1.4886e-06	4.66495	1233	0
ERBIN	1.49964e-06	4.66254	1234	0
NAE1	1.5005e-06	4.66254	1235	0	Tchem	Other
NEK3	1.5005e-06	4.66254	1236	0
FOXP1	1.50449e-06	4.66174	1237	0
ABCB9	1.50664e-06	4.66147	1238	0
XRCC5	1.51249e-06	4.66014	1239	0
RPL23A	1.51899e-06	4.65863	1240	0
IDH3B	1.52455e-06	4.65774	1241	1
NOP14	1.52455e-06	4.65774	1242	0
BCL7C	1.52877e-06	4.65689	1243	0
CBX5	1.5367e-06	4.65499	1244	0
ACACA	1.54485e-06	4.65304	1245	0	Tchem	Enzyme
KDM2B	1.56244e-06	4.64847	1246	0	Tchem	Epigenetic
EEF1B2	1.56538e-06	4.64801	1247	0
GATA3	1.59451e-06	4.64035	1248	0
TCIRG1	1.60292e-06	4.63847	1249	0
SFSWAP	1.60398e-06	4.63847	1250	0
PAPOLA	1.6107e-06	4.637	1251	0
RNPS1	1.6241e-06	4.63375	1252	0
TBC1D10C	1.65417e-06	4.62613	1253	0
PLCG2	1.6585e-06	4.62534	1254	0	Tchem	Enzyme
NCAPG2	1.66284e-06	4.6249	1255	0
NR1D1	1.66284e-06	4.6249	1256	0	Tchem	Nuclear Receptor
PRKACG	1.6722e-06	4.62281	1257	0	Tchem	Kinase
BRD2	1.68031e-06	4.62139	1258	0	Tchem	Epigenetic
PDGFRB	1.68031e-06	4.62139	1259	1	Tclin	Kinase
MAP2K7	1.69352e-06	4.61834	1260	0	Tchem	Kinase
TUBD1	1.69794e-06	4.61755	1261	1
HSPA8	1.70681e-06	4.61563	1262	0	Tchem	Other
TTF2	1.71127e-06	4.61484	1263	0
H2BC8	1.71573e-06	4.6144	1264	0
PRKCI	1.71573e-06	4.6144	1265	1	Tchem	Kinase
ANP32E	1.7202e-06	4.61361	1266	0
JUNB	1.74724e-06	4.60787	1267	0
RBBP4	1.74724e-06	4.60787	1268	0
SCAF11	1.74724e-06	4.60787	1269	0
CLIC4	1.75178e-06	4.60743	1270	0
EIF4B	1.75178e-06	4.60743	1271	0
CENPC	1.75722e-06	4.60642	1272	0
TRAF6	1.76089e-06	4.60585	1273	0
TXNRD2	1.77464e-06	4.60305	1274	1
HSPB8	1.77707e-06	4.60305	1275	0
CHRNA3	1.77924e-06	4.60305	1276	1	Tclin	Ion Channel
H4C3	1.77924e-06	4.60305	1277	0
NRAS	1.77924e-06	4.60305	1278	1	Tchem	Enzyme
SGK1	1.79775e-06	4.5989	1279	0	Tchem	Kinase
ARFGEF2	1.80008e-06	4.59868	1280	0
CAD	1.80241e-06	4.59845	1281	0	Tchem	Other
ARNTL	1.80707e-06	4.59768	1282	0
SMARCC1	1.80845e-06	4.59768	1283	0
NFE2	1.81643e-06	4.59678	1284	0	Tchem	Transcription Factor
NXT1	1.81643e-06	4.59678	1285	0
SLC25A5	1.81643e-06	4.59678	1286	0	Tchem	Transporter
SUPV3L1	1.82113e-06	4.596	1287	0
RNASEL	1.83055e-06	4.59438	1288	0	Tchem	Kinase
DSN1	1.83078e-06	4.59438	1289	0
PTPN2	1.84534e-06	4.59127	1290	0	Tchem	Enzyme
NCOA1	1.86091e-06	4.58796	1291	1	Tchem	Epigenetic
TAF2	1.87613e-06	4.58476	1292	0
DCLRE1B	1.91234e-06	4.57713	1293	0
RAD18	1.91234e-06	4.57713	1294	0
RPL22	1.92216e-06	4.57524	1295	0
LBR	1.93203e-06	4.57335	1296	0
BHLHE40	1.93698e-06	4.57291	1297	0
RNASEH2A	1.93698e-06	4.57291	1298	0
RPS3A	1.94443e-06	4.57158	1299	0
SORL1	1.94691e-06	4.57136	1300	0
NAMPT	1.95689e-06	4.56947	1301	0	Tchem	Enzyme
BRAF	2.00233e-06	4.55983	1302	1	Tclin	Kinase
POLG	2.01255e-06	4.55796	1303	0	Tchem	Enzyme
PPA1	2.02796e-06	4.55498	1304	0
CTR9	2.05868e-06	4.54878	1305	0
DNAJA3	2.06432e-06	4.54792	1306	0
GRK5	2.10025e-06	4.54122	1307	0	Tchem	Kinase
LBH	2.10124e-06	4.54122	1308	0
SMARCAD1	2.10124e-06	4.54122	1309	0
MRPL39	2.10656e-06	4.54046	1310	0
BLK	2.11189e-06	4.53969	1311	0	Tchem	Kinase
IL1RN	2.12795e-06	4.53673	1312	0	Tchem	Other
HNRNPUL1	2.13064e-06	4.53651	1313	0
BCR	2.13872e-06	4.5352	1314	0	Tclin	Other
HIPK1	2.1713e-06	4.52897	1315	0	Tchem	Kinase
MYH6	2.17677e-06	4.5282	1316	0
PPP2R5C	2.18775e-06	4.52635	1317	0
PCYT1A	2.20287e-06	4.52368	1318	0	Tchem	Enzyme
CD40	2.20985e-06	4.52297	1319	1	Tchem	Other
NUP133	2.20985e-06	4.52297	1320	0
MBD2	2.22037e-06	4.52145	1321	0	Tchem	Transcription Factor
PIGL	2.22097e-06	4.52145	1322	0
KCNN4	2.22917e-06	4.5208	1323	0	Tchem	Ion Channel
PCK2	2.22934e-06	4.5208	1324	0
PHLDA2	2.22934e-06	4.5208	1325	0
ATAD2	2.25462e-06	4.51623	1326	0	Tchem	Epigenetic
UXT	2.26027e-06	4.51547	1327	0
EPN1	2.27729e-06	4.51254	1328	0
BPTF	2.29153e-06	4.51016	1329	0	Tchem	Epigenetic
RPLP2	2.30016e-06	4.50885	1330	0
TCOF1	2.30961e-06	4.50772	1331	0
ZNF335	2.30961e-06	4.50772	1332	0
PPP1R13L	2.33696e-06	4.50294	1333	0
PI4KB	2.34613e-06	4.50182	1334	0	Tchem	Kinase
MRPL4	2.3465e-06	4.50182	1335	0
SOX9	2.35234e-06	4.50106	1336	0
UBE2S	2.37586e-06	4.49707	1337	0
SAE1	2.37881e-06	4.49685	1338	0
GEMIN4	2.40554e-06	4.49265	1339	0
RAD51B	2.40554e-06	4.49265	1340	0
ERF	2.41151e-06	4.4919	1341	0
NOP16	2.4295e-06	4.48922	1342	0
DDX39A	2.43005e-06	4.48922	1343	0
NOM1	2.45368e-06	4.48534	1344	0
ADM	2.45975e-06	4.48459	1345	0
ASH1L	2.46584e-06	4.48416	1346	0
CREBBP	2.46584e-06	4.48416	1347	0	Tchem	Epigenetic
ADGRE5	2.48419e-06	4.48159	1348	0
FBXO31	2.48419e-06	4.48159	1349	0
EPHB2	2.49648e-06	4.47976	1350	1	Tchem	Kinase
MAP4K4	2.50579e-06	4.47847	1351	0	Tchem	Kinase
ZEB2	2.50883e-06	4.47827	1352	0
NUCKS1	2.51475e-06	4.47756	1353	0
ALB	2.52122e-06	4.47677	1354	1	Tchem	Other
KAT2A	2.52744e-06	4.47602	1355	0	Tchem	Epigenetic
MTA1	2.53679e-06	4.47473	1356	0
FOSB	2.53992e-06	4.47452	1357	0
FPGS	2.55245e-06	4.4727	1358	0	Tchem	Enzyme
CA5A	2.584e-06	4.46769	1359	0	Tclin	Enzyme
SGPP2	2.59672e-06	4.46619	1360	0
U2SURP	2.59672e-06	4.46619	1361	0
SLC19A1	2.6031e-06	4.46545	1362	1	Tchem	Transporter
RPL10	2.60949e-06	4.4647	1363	0
PPIF	2.61589e-06	4.46395	1364	0	Tchem	Enzyme
POLE3	2.63519e-06	4.46108	1365	0
BCAS3	2.64165e-06	4.46065	1366	0
HNRNPA1	2.64165e-06	4.46065	1367	0	Tchem	Other
H4-16	2.64488e-06	4.46044	1368	0
SMURF1	2.66608e-06	4.45736	1369	0	Tchem	Enzyme
CCL5	2.66762e-06	4.45736	1370	0	Tchem	Other
SLC27A4	2.68396e-06	4.45502	1371	0	Tchem	Transporter
NOL11	2.69052e-06	4.45428	1372	0
CCND2	2.72685e-06	4.44887	1373	0
BBC3	2.73018e-06	4.44887	1374	0
LYZ	2.73018e-06	4.44887	1375	0
HGF	2.74017e-06	4.4476	1376	1	Tchem	Enzyme
BCAS1	2.76697e-06	4.44369	1377	0
PLD1	2.76987e-06	4.44355	1378	0	Tchem	Enzyme
MAP4K1	2.7737e-06	4.44326	1379	0	Tchem	Kinase
B3GNT2	2.78721e-06	4.44178	1380	0
USPL1	2.78721e-06	4.44178	1381	0
CHMP7	2.79103e-06	4.4415	1382	0
XRCC2	2.79399e-06	4.44136	1383	0
CCNY	2.81782e-06	4.4383	1384	0
ZBTB21	2.81782e-06	4.4383	1385	0
FLNB	2.82301e-06	4.43781	1386	0
AK2	2.83495e-06	4.4366	1387	0
DFFA	2.83495e-06	4.4366	1388	0
SPAST	2.84183e-06	4.43606	1389	0
KHDRBS1	2.8445e-06	4.43606	1390	0
CIC	2.84463e-06	4.43606	1391	0
MAP3K5	2.84872e-06	4.43575	1392	0	Tchem	Kinase
KEAP1	2.85217e-06	4.43554	1393	0	Tclin	Other
EIF4G2	2.86613e-06	4.43373	1394	0
PTK6	2.87295e-06	4.43301	1395	0	Tchem	Kinase
IKZF1	2.87642e-06	4.43279	1396	0
SRRM1	2.88789e-06	4.43137	1397	0
ZFP36	2.90436e-06	4.42922	1398	0
PFDN4	2.91841e-06	4.42774	1399	0
TLE1	2.91841e-06	4.42774	1400	0
CHKA	2.92546e-06	4.427	1401	0	Tchem	Kinase
DGCR8	2.9467e-06	4.42417	1402	0
RPS6KA6	2.96093e-06	4.42239	1403	0	Tchem	Kinase
GRM5	2.96514e-06	4.42208	1404	0	Tchem	GPCR
CD63	2.97522e-06	4.42092	1405	0	Tchem	Other
EEF1A1	3.01919e-06	4.41485	1406	0	Tchem	Other
BRD9	3.0257e-06	4.41423	1407	0	Tchem	Epigenetic
ANLN	3.0441e-06	4.4119	1408	0
CD70	3.05853e-06	4.41016	1409	0
TRIM32	3.06587e-06	4.40958	1410	0
POGZ	3.06697e-06	4.40958	1411	0
FN1	3.07691e-06	4.40879	1412	1	Tchem	Other
SYNCRIP	3.07691e-06	4.40879	1413	0
ZBTB4	3.09167e-06	4.40701	1414	0
NCKAP1L	3.1065e-06	4.40524	1415	0
TOB2	3.11315e-06	4.40482	1416	0
PPRC1	3.11394e-06	4.40482	1417	0
GPN3	3.14384e-06	4.40097	1418	0
LSM11	3.15888e-06	4.39921	1419	0
MYBPC3	3.16643e-06	4.39848	1420	0
NDC1	3.18156e-06	4.39671	1421	0
JAK1	3.21967e-06	4.39185	1422	1	Tclin	Kinase
PAK2	3.23118e-06	4.3906	1423	0	Tchem	Kinase
NFATC1	3.24658e-06	4.38884	1424	0	Tchem	Transcription Factor
KCNB1	3.25516e-06	4.388	1425	0	Tclin	Ion Channel
PGF	3.25817e-06	4.3879	1426	1	Tclin	Other
TUBB1	3.26592e-06	4.38731	1427	1	Tclin	Other
H2AC15	3.26723e-06	4.38731	1428	0
SP3	3.27368e-06	4.38676	1429	0
SLC2A1	3.30097e-06	4.38345	1430	0	Tchem	Transporter
PRKAB1	3.30367e-06	4.3834	1431	0
INSR	3.31666e-06	4.382	1432	1	Tclin	Kinase
RASSF1	3.32846e-06	4.38076	1433	0
DAGLA	3.36409e-06	4.37644	1434	0	Tchem	Enzyme
RAC3	3.38403e-06	4.37418	1435	0
ETV4	3.39203e-06	4.37376	1436	0
MRPS18B	3.39203e-06	4.37376	1437	0
VPS52	3.44039e-06	4.36791	1438	0
NEK8	3.45664e-06	4.36617	1439	0	Tchem	Kinase
LRPPRC	3.46479e-06	4.36566	1440	0
PEF1	3.46548e-06	4.36566	1441	0
PEBP1	3.47296e-06	4.36502	1442	0	Tchem	Other
SLC2A4	3.50579e-06	4.36124	1443	0	Tchem	Transporter
TLE3	3.51404e-06	4.36052	1444	0
NFIX	3.5223e-06	4.3598	1445	0
FLII	3.52944e-06	4.35938	1446	0
AATF	3.53058e-06	4.35938	1447	0
CDKL5	3.5472e-06	4.35794	1448	0	Tchem	Kinase
MBNL1	3.5472e-06	4.35794	1449	0
IL2RB	3.55553e-06	4.35722	1450	1	Tclin	Other
HIRA	3.58063e-06	4.35447	1451	0
PFKM	3.58483e-06	4.35426	1452	0
EPS15	3.58903e-06	4.35405	1453	0	Tchem	Other
ABLIM1	3.59744e-06	4.35333	1454	0
PNISR	3.60092e-06	4.35321	1455	0
ZZZ3	3.60588e-06	4.35291	1456	0
TLCD1	3.63128e-06	4.35016	1457	0
FGR	3.65683e-06	4.34759	1458	0	Tchem	Kinase
PRDM1	3.6603e-06	4.34759	1459	0
PLAU	3.66539e-06	4.34759	1460	1	Tchem	Enzyme
TBX21	3.66539e-06	4.34759	1461	0
ZNF331	3.66539e-06	4.34759	1462	0
DVL1	3.68254e-06	4.34586	1463	0	Tchem	Other
MNDA	3.68694e-06	4.34563	1464	0
INHBE	3.69977e-06	4.34472	1465	0
LMX1B	3.69977e-06	4.34472	1466	0
PDLIM4	3.71375e-06	4.34358	1467	0
BCL6	3.71706e-06	4.34358	1468	0	Tchem	Transcription Factor
HTATIP2	3.71706e-06	4.34358	1469	0
H4C2	3.73443e-06	4.34185	1470	0
ACOX1	3.74313e-06	4.34114	1471	0	Tchem	Enzyme
TRIM28	3.7606e-06	4.33941	1472	0
PTP4A1	3.82229e-06	4.33293	1473	0	Tchem	Enzyme
RPA3	3.82229e-06	4.33293	1474	0
DDX55	3.85793e-06	4.32949	1475	0
QKI	3.85793e-06	4.32949	1476	0
HNF1A	3.88485e-06	4.32677	1477	0
PIK3R5	3.91192e-06	4.32404	1478	0
CHRFAM7A	3.92098e-06	4.32363	1479	0
HNRNPA2B1	3.92098e-06	4.32363	1480	0
NOL6	3.93006e-06	4.32291	1481	0
GSTP1	3.93916e-06	4.3222	1482	1	Tchem	Enzyme
FHL1	3.9731e-06	4.31877	1483	0
RPS10	4.01878e-06	4.3141	1484	0
HYOU1	4.04975e-06	4.31106	1485	0
SRSF6	4.05908e-06	4.31055	1486	0
ESRRA	4.0627e-06	4.31055	1487	1	Tchem	Nuclear Receptor
IL16	4.0627e-06	4.31055	1488	0
RMI2	4.06843e-06	4.31023	1489	0
ASPH	4.07721e-06	4.30958	1490	0	Tchem	Enzyme
RARS1	4.08719e-06	4.30881	1491	0
PALLD	4.0966e-06	4.3081	1492	0
SLC13A3	4.11547e-06	4.30669	1493	0
TXNRD1	4.11547e-06	4.30669	1494	1	Tclin	Enzyme
GRSF1	4.16513e-06	4.30177	1495	0
SCN4A	4.17994e-06	4.30058	1496	0	Tclin	Ion Channel
THAP11	4.18211e-06	4.30058	1497	0
IL17D	4.19171e-06	4.30014	1498	0
ABI1	4.19479e-06	4.30014	1499	0
BANF1	4.19479e-06	4.30014	1500	0
FECH	4.20614e-06	4.29926	1501	0	Tchem	Enzyme
SKA1	4.23028e-06	4.29706	1502	0
NFIC	4.29851e-06	4.29054	1503	0
RUNX2	4.29996e-06	4.29054	1504	0
SOCS3	4.30833e-06	4.28999	1505	0
CENPT	4.31516e-06	4.28959	1506	0
HSD11B2	4.31817e-06	4.28957	1507	0	Tchem	Enzyme
EXOSC7	4.32804e-06	4.28892	1508	0
POLR1G	4.33041e-06	4.28892	1509	0
POLR1E	4.35774e-06	4.28676	1510	0
SPHK2	4.35774e-06	4.28676	1511	1	Tchem	Kinase
PIK3CD	4.36768e-06	4.28606	1512	1	Tclin	Kinase
PAK5	4.37641e-06	4.28593	1513	0	Tchem	Kinase
ENO1	4.37764e-06	4.28593	1514	0	Tchem	Enzyme
ZMYM3	4.37764e-06	4.28593	1515	0
DPH5	4.38761e-06	4.28523	1516	0
FAM78A	4.39761e-06	4.28453	1517	0
FGFR1	4.40763e-06	4.28383	1518	1	Tclin	Kinase
SRRM2	4.43838e-06	4.28109	1519	0
H2BC10	4.46815e-06	4.2789	1520	0
SLC11A2	4.46815e-06	4.2789	1521	0	Tchem	Transporter
NDUFA12	4.46964e-06	4.2789	1522	0	Tclin	Enzyme
PRKAR2A	4.48533e-06	4.27766	1523	0	Tchem	Enzyme
TAF8	4.48847e-06	4.27765	1524	0
LGALS1	4.49867e-06	4.27694	1525	0	Tchem	Other
CHD8	4.51912e-06	4.27554	1526	0
ICAM3	4.51912e-06	4.27554	1527	0
ZBED9	4.53965e-06	4.27386	1528	0
CHD2	4.54858e-06	4.27373	1529	0
CCT5	4.54994e-06	4.27373	1530	0
DVL3	4.54994e-06	4.27373	1531	0
TAP1	4.58047e-06	4.27135	1532	0
BAG2	4.58094e-06	4.27135	1533	0
TARDBP	4.59132e-06	4.27065	1534	0	Tchem	Other
MTHFD2	4.61212e-06	4.26897	1535	0	Tchem	Enzyme
REPS2	4.66103e-06	4.26467	1536	0
STAT2	4.67504e-06	4.26393	1537	0
TOMM20	4.67504e-06	4.26393	1538	0
STIP1	4.74275e-06	4.25797	1539	0
EDN1	4.74936e-06	4.25764	1540	0
SSBP1	4.76006e-06	4.25695	1541	0
ZYX	4.77078e-06	4.25625	1542	0
POLD3	4.79235e-06	4.25458	1543	0
CALM1	4.79768e-06	4.25438	1544	0	Tclin	Other
KIT	4.83554e-06	4.25124	1545	1	Tclin	Kinase
PTPN9	4.86821e-06	4.2486	1546	0	Tchem	Enzyme
ATAD5	4.90976e-06	4.24519	1547	0
URB1	4.93962e-06	4.24284	1548	0
GRB10	4.97333e-06	4.24016	1549	0
MAP2K4	4.97845e-06	4.24	1550	1	Tchem	Kinase
LMNB2	4.98918e-06	4.23959	1551	0
TBC1D4	4.98959e-06	4.23959	1552	0
PARD3	4.99507e-06	4.23939	1553	0
PYCR2	5.01228e-06	4.23817	1554	0
RIDA	5.01754e-06	4.238	1555	0
SNRPD2	5.02314e-06	4.23779	1556	0
RBM6	5.04562e-06	4.23613	1557	0
RBMS3	5.05689e-06	4.23544	1558	0
DOCK8	5.07949e-06	4.23406	1559	0
NDC80	5.07949e-06	4.23406	1560	0
SBK2	5.11356e-06	4.23144	1561	0
PTGER2	5.12496e-06	4.23075	1562	0	Tclin	GPCR
MARCKS	5.13638e-06	4.23006	1563	1
TNFRSF4	5.15355e-06	4.22889	1564	1
PRPS1	5.16225e-06	4.22848	1565	0
LTV1	5.16503e-06	4.22848	1566	0
HOXA1	5.17078e-06	4.22827	1567	0
RAD17	5.18228e-06	4.22758	1568	0
CCDC116	5.19382e-06	4.2269	1569	0
GTF2H4	5.21694e-06	4.22524	1570	0
TAF5L	5.22854e-06	4.22455	1571	0
CCR5	5.24016e-06	4.22439	1572	0	Tclin	GPCR
MNAT1	5.24051e-06	4.22439	1573	0
USP24	5.24051e-06	4.22439	1574	0
NR2C1	5.2693e-06	4.22256	1575	0
PAM	5.2693e-06	4.22256	1576	0	Tchem	Enzyme
TAF3	5.29438e-06	4.22078	1577	0
CKAP2	5.31244e-06	4.21957	1578	0
PUS7	5.34573e-06	4.21713	1579	0
GTF2H3	5.35757e-06	4.21645	1580	0
LYN	5.36692e-06	4.21597	1581	1	Tclin	Kinase
DNAJC2	5.38132e-06	4.21508	1582	0
WDR4	5.39323e-06	4.21439	1583	0
H2BC11	5.40516e-06	4.21371	1584	0
RIPK3	5.41712e-06	4.21302	1585	0	Tchem	Kinase
CDK17	5.4291e-06	4.21233	1586	0	Tchem	Kinase
HMOX2	5.4411e-06	4.21165	1587	0	Tchem	Enzyme
WDR36	5.45355e-06	4.21106	1588	0
GIGYF2	5.45875e-06	4.21106	1589	0	Tchem	Other
TUBB3	5.45875e-06	4.21106	1590	1	Tclin	Other
ARNT	5.47723e-06	4.21014	1591	0
PGAP1	5.47723e-06	4.21014	1592	0
ANKLE2	5.51357e-06	4.20754	1593	0
PHC3	5.53792e-06	4.2059	1594	0
HECTD1	5.56235e-06	4.20426	1595	0
TIPIN	5.63621e-06	4.1988	1596	0
KRT8	5.64519e-06	4.19839	1597	0
GOLIM4	5.66101e-06	4.19744	1598	0
NFIB	5.68446e-06	4.19592	1599	0
SFMBT1	5.69215e-06	4.19587	1600	0
TPSAB1	5.69215e-06	4.19587	1601	1	Tclin	Enzyme
HPD	5.71091e-06	4.19472	1602	0	Tclin	Enzyme
MATK	5.72344e-06	4.19404	1603	0
IL5	5.73599e-06	4.19363	1604	0	Tclin	Other
SUCLG2	5.73599e-06	4.19363	1605	0
TSPO	5.74857e-06	4.19321	1606	1	Tchem	Other
ZFP36L2	5.74857e-06	4.19321	1607	0
L3MBTL1	5.7738e-06	4.19185	1608	0	Tchem	TF-Epigenetic
UGCG	5.7738e-06	4.19185	1609	0	Tclin	Enzyme
IMP4	5.79913e-06	4.19022	1610	0
IKZF3	5.81182e-06	4.18954	1611	0
RPS17	5.86926e-06	4.18554	1612	0
SHMT1	5.87567e-06	4.18534	1613	0
RBFOX2	5.90137e-06	4.18371	1614	0
GPRC5C	5.92718e-06	4.18208	1615	0
ELK4	5.94011e-06	4.18167	1616	0
ZNF593	5.94011e-06	4.18167	1617	0
NFRKB	5.9575e-06	4.18067	1618	0
CLOCK	5.98559e-06	4.1789	1619	0
CIB1	5.99737e-06	4.17831	1620	0	Tchem	Other
RNFT1	6.01825e-06	4.17707	1621	0
DNTT	6.03136e-06	4.17639	1622	0	Tchem	Enzyme
NDE1	6.05764e-06	4.17504	1623	0
PDK1	6.05764e-06	4.17504	1624	0	Tchem	Kinase
CDK5RAP3	6.07779e-06	4.17387	1625	0
ILF2	6.08403e-06	4.17369	1626	0
CYP24A1	6.09726e-06	4.17328	1627	0	Tchem	Enzyme
TFE3	6.09726e-06	4.17328	1628	0
TNK2	6.11052e-06	4.1726	1629	1	Tclin	Kinase
ADRB1	6.15043e-06	4.17031	1630	0	Tclin	GPCR
H2AC16	6.15043e-06	4.17031	1631	0
CD38	6.16378e-06	4.16963	1632	0	Tclin	Enzyme
DSG2	6.19056e-06	4.16801	1633	0
BDNF	6.23093e-06	4.16546	1634	0	Tchem	Other
HEXIM1	6.24131e-06	4.16505	1635	0
FLNA	6.24443e-06	4.16505	1636	0
ATRIP	6.27151e-06	4.16344	1637	0
SMARCC2	6.28275e-06	4.16303	1638	0
VEGFA	6.28509e-06	4.16303	1639	1	Tclin	Other
NDEL1	6.31232e-06	4.16168	1640	0
P2RY11	6.31232e-06	4.16168	1641	0	Tchem	GPCR
MYEOV	6.35336e-06	4.15913	1642	0
PMS2	6.36709e-06	4.15846	1643	0
CHRNB1	6.38085e-06	4.15778	1644	0	Tclin	Ion Channel
SLC25A1	6.38774e-06	4.15758	1645	0
SAMHD1	6.40844e-06	4.15644	1646	0
PIK3R1	6.42227e-06	4.15576	1647	1	Tchem	Kinase
NONO	6.42959e-06	4.15553	1648	0
EHD1	6.47786e-06	4.15255	1649	0
NGLY1	6.51982e-06	4.15001	1650	0
SMU1	6.53386e-06	4.1496	1651	0
TBRG4	6.53386e-06	4.1496	1652	0
ACD	6.54792e-06	4.14893	1653	0
AOC3	6.57613e-06	4.14732	1654	0	Tchem	Enzyme
H2AC17	6.59027e-06	4.14665	1655	0
H2AC7	6.60444e-06	4.14598	1656	0
PARL	6.63285e-06	4.14464	1657	0	Tchem	Enzyme
PBK	6.63285e-06	4.14464	1658	0	Tchem	Kinase
MRPL40	6.6471e-06	4.14397	1659	0
SIX5	6.66137e-06	4.1433	1660	0
IL6	6.66852e-06	4.14327	1661	0	Tclin	Other
NPHP4	6.67567e-06	4.14327	1662	0
POT1	6.67567e-06	4.14327	1663	0
DPYSL2	6.68794e-06	4.14327	1664	0
PRPF3	6.68794e-06	4.14327	1665	0
PIP5K1C	6.69e-06	4.14327	1666	0	Tchem	Kinase
TRPM5	6.69e-06	4.14327	1667	0	Tchem	Ion Channel
CDK18	6.70435e-06	4.1426	1668	0	Tchem	Kinase
SRP19	6.73182e-06	4.14126	1669	0
DISC1	6.73313e-06	4.14126	1670	0
IRF5	6.76202e-06	4.13966	1671	0
WWC1	6.7765e-06	4.13899	1672	0
H4C6	6.79101e-06	4.13858	1673	0
IL7	6.79101e-06	4.13858	1674	0
BTG2	6.82012e-06	4.13698	1675	0
ZNF263	6.83471e-06	4.13631	1676	0
HPGDS	6.84257e-06	4.13607	1677	0	Tchem	Enzyme
CERS2	6.84932e-06	4.1359	1678	0
ESD	6.86397e-06	4.13549	1679	0	Tchem	Enzyme
ZMYND8	6.86397e-06	4.13549	1680	0
CHD4	6.89334e-06	4.13416	1681	0	Tchem	Epigenetic
SPRED2	6.89334e-06	4.13416	1682	0
CPNE7	6.9302e-06	4.1321	1683	0
FHL2	6.97745e-06	4.1294	1684	0
EIF2B4	6.98209e-06	4.12937	1685	0
CDCA2	7.00014e-06	4.12851	1686	0
KLF16	7.02289e-06	4.12736	1687	0
UCN2	7.0418e-06	4.12645	1688	0
SPEN	7.06858e-06	4.12506	1689	0
BRIP1	7.10195e-06	4.12327	1690	0
EIF2B5	7.13219e-06	4.12194	1691	0
FOXA2	7.13219e-06	4.12194	1692	0
RPS2	7.16415e-06	4.12025	1693	0
TRIM37	7.17776e-06	4.11968	1694	0
ZMIZ1	7.22357e-06	4.11754	1695	0
DLGAP5	7.23045e-06	4.11754	1696	0
H1-4	7.23045e-06	4.11754	1697	0
IL13	7.23045e-06	4.11754	1698	1	Tclin	Other
GJD2	7.2389e-06	4.11754	1699	0
TSPAN4	7.2389e-06	4.11754	1700	0
HMGCR	7.24658e-06	4.11733	1701	0	Tclin	Enzyme
NR5A1	7.25426e-06	4.11713	1702	0	Tchem	Nuclear Receptor
DDB2	7.30049e-06	4.11486	1703	0
CEP43	7.30075e-06	4.11486	1704	0
RET	7.31596e-06	4.11447	1705	1	Tclin	Kinase
VAV1	7.31596e-06	4.11447	1706	0	Tchem	Other
PLK3	7.32431e-06	4.11431	1707	0	Tchem	Kinase
CSDE1	7.33145e-06	4.11431	1708	0
KHSRP	7.33145e-06	4.11431	1709	0
BLM	7.34793e-06	4.11359	1710	0	Tchem	Other
RASAL3	7.35475e-06	4.11344	1711	0
APH1A	7.37811e-06	4.11232	1712	1
RPS21	7.39371e-06	4.11165	1713	0
LIPC	7.44071e-06	4.10916	1714	0	Tchem	Enzyme
APOH	7.47218e-06	4.10783	1715	0
SPP1	7.47218e-06	4.10783	1716	0
DEPDC1	7.49099e-06	4.10699	1717	0
ARPC1B	7.5196e-06	4.10559	1718	0
PSRC1	7.52753e-06	4.10538	1719	0
RAB1A	7.53919e-06	4.10496	1720	0
ITGB4	7.56728e-06	4.1036	1721	0
ABCF1	7.59921e-06	4.10202	1722	0
MME	7.64732e-06	4.09954	1723	0	Tclin	Enzyme
EARS2	7.66341e-06	4.09913	1724	0
TOPBP1	7.66341e-06	4.09913	1725	0
MMP9	7.67954e-06	4.09846	1726	1	Tchem	Enzyme
PHF12	7.68532e-06	4.09839	1727	0
PCCB	7.69569e-06	4.09806	1728	0
FNBP4	7.74432e-06	4.09582	1729	0
H4C9	7.74432e-06	4.09582	1730	0
DNM2	7.79322e-06	4.09334	1731	0	Tchem	Other
SNRPG	7.82596e-06	4.09177	1732	0
FUT3	7.84238e-06	4.09111	1733	0
OR2B2	7.92491e-06	4.08681	1734	0
ITPKB	7.93408e-06	4.08656	1735	0	Tchem	Kinase
BTK	7.95813e-06	4.08575	1736	1	Tclin	Kinase
SOX2	7.95813e-06	4.08575	1737	0
TSFM	7.97478e-06	4.08509	1738	0
RERE	7.98462e-06	4.0848	1739	0
CCDC107	7.99146e-06	4.08468	1740	0
PPP6R3	8.00818e-06	4.08402	1741	0
CASP4	8.04169e-06	4.08246	1742	0	Tchem	Enzyme
IKBKE	8.0585e-06	4.0818	1743	0	Tchem	Kinase
NEK7	8.10909e-06	4.07933	1744	0	Tchem	Kinase
ARID5B	8.17697e-06	4.07596	1745	0
FANCC	8.18946e-06	4.07556	1746	0
IRF2	8.19401e-06	4.07556	1747	0
RIPK1	8.26739e-06	4.07193	1748	0	Tchem	Kinase
NOTCH2	8.27384e-06	4.07184	1749	1	Tchem	Other
HEATR6	8.2797e-06	4.07178	1750	0
MAP2	8.2935e-06	4.07131	1751	0	Tchem	Other
SLC11A1	8.33148e-06	4.06957	1752	0
SRSF5	8.37224e-06	4.0677	1753	0
ITGB1	8.38353e-06	4.06736	1754	0	Tclin	Other
SOD2	8.39863e-06	4.06683	1755	0
MAP4	8.42508e-06	4.06571	1756	0
CBS	8.43587e-06	4.0654	1757	0	Tchem	Enzyme
OLA1	8.44462e-06	4.0652	1758	0	Tchem	Enzyme
ESR2	8.50608e-06	4.0623	1759	1	Tclin	Nuclear Receptor
AKR1C3	8.5768e-06	4.05895	1760	1	Tchem	Enzyme
ALDOC	8.59455e-06	4.05829	1761	0
H2AC11	8.61234e-06	4.05764	1762	0
MEN1	8.63016e-06	4.05699	1763	0	Tchem	Other
RGPD4	8.63921e-06	4.05678	1764	0
MRPL20	8.64802e-06	4.05659	1765	0
KRT6A	8.6659e-06	4.05594	1766	0
FGF2	8.68381e-06	4.05528	1767	1	Tchem	Other
MAP3K12	8.70176e-06	4.05463	1768	0	Tchem	Kinase
KIR3DL1	8.71974e-06	4.05398	1769	0
IL2RG	8.77387e-06	4.05154	1770	0	Tclin	Other
SERPINA1	8.81011e-06	4.05	1771	0
CAMK4	8.82828e-06	4.04935	1772	0
ACADM	8.86472e-06	4.0478	1773	0
POU2F2	8.90129e-06	4.04626	1774	0
RBM3	8.9288e-06	4.04516	1775	0
CASKIN1	8.94097e-06	4.04482	1776	0
KIFC1	8.96883e-06	4.04371	1777	0	Tchem	Other
PRKAR1B	8.97481e-06	4.04367	1778	0
PBX2	9.08606e-06	4.0388	1779	0
PHF19	9.08606e-06	4.0388	1780	0
KIF22	9.16586e-06	4.03525	1781	0
ALG5	9.1985e-06	4.03395	1782	0
CLASRP	9.22281e-06	4.03305	1783	0
PDE9A	9.23624e-06	4.03266	1784	0	Tchem	Enzyme
ASGR1	9.31213e-06	4.02935	1785	0
NCAPH	9.33118e-06	4.0287	1786	0
GNB1	9.36939e-06	4.02742	1787	0
RPRD1B	9.36939e-06	4.02742	1788	0
CENPM	9.44621e-06	4.02411	1789	0
RFWD3	9.4655e-06	4.02347	1790	0
ZNF587	9.48482e-06	4.02283	1791	0
HMGN1	9.52357e-06	4.02154	1792	0
UBE2V1	9.52357e-06	4.02154	1793	0
CD44	9.543e-06	4.0209	1794	1
CASP1	9.58195e-06	4.01985	1795	0	Tchem	Enzyme
PLPP3	9.58195e-06	4.01985	1796	0
SRSF3	9.58195e-06	4.01985	1797	0
NSFL1C	9.62971e-06	4.01818	1798	0
ZC3HC1	9.62971e-06	4.01818	1799	0
CDC45	9.64063e-06	4.01817	1800	0
TGFB2	9.64063e-06	4.01817	1801	1
PMEPA1	9.69962e-06	4.01576	1802	0
BRMS1	9.71935e-06	4.01512	1803	0
OXTR	9.85844e-06	4.00919	1804	0	Tclin	GPCR
MXI1	9.87845e-06	4.00855	1805	0
FBXW7	9.93868e-06	4.00615	1806	0
CNOT7	9.97495e-06	4.00481	1807	0	Tchem	Other
IFI16	9.99923e-06	4.00423	1808	0
RGS13	9.99923e-06	4.00423	1809	0
HOXA10	1.00207e-05	4.00354	1810	0
CABIN1	1.00398e-05	4.00319	1811	0
TEX2	1.00398e-05	4.00319	1812	0
NMI	1.00703e-05	4.00212	1813	0
ASS1	1.01008e-05	4.00104	1814	0
HDLBP	1.01213e-05	4.00064	1815	0
PLXDC1	1.01213e-05	4.00064	1816	0
ZBTB14	1.01622e-05	3.99936	1817	0
ZNF184	1.01622e-05	3.99936	1818	0
WASF2	1.01828e-05	3.99873	1819	0
AGBL5	1.0224e-05	3.99721	1820	0
CSF1R	1.02446e-05	3.99657	1821	1	Tclin	Kinase
RAPGEF1	1.03483e-05	3.99267	1822	0
TRPM7	1.03483e-05	3.99267	1823	0	Tchem	Ion Channel
ATN1	1.03618e-05	3.99259	1824	0
MYT1L	1.03618e-05	3.99259	1825	0
RCOR2	1.03796e-05	3.99208	1826	0
CUL4A	1.0411e-05	3.991	1827	0	Tchem	Other
DES	1.04248e-05	3.99067	1828	0
H2BC7	1.0474e-05	3.98886	1829	0
WASL	1.05586e-05	3.98561	1830	0
NACC1	1.0601e-05	3.9841	1831	0
CACNB2	1.06515e-05	3.98228	1832	0
NDUFS7	1.0665e-05	3.9822	1833	0	Tclin	Enzyme
PUM3	1.0665e-05	3.9822	1834	0
SRSF9	1.07124e-05	3.98051	1835	0
CYP3A4	1.07293e-05	3.98006	1836	1	Tclin	Enzyme
NCOR2	1.07771e-05	3.97836	1837	0	Tchem	Transcription Factor
FBXO11	1.08373e-05	3.97642	1838	0
LSR	1.08373e-05	3.97642	1839	0
CA2	1.08749e-05	3.97516	1840	1	Tclin	Enzyme
ERBB4	1.08807e-05	3.97516	1841	1	Tclin	Kinase
THOC3	1.09025e-05	3.97455	1842	0
EIF2D	1.09077e-05	3.97455	1843	0
STAT5B	1.09243e-05	3.97413	1844	0	Tchem	Transcription Factor
ESF1	1.0968e-05	3.97263	1845	0
H1-1	1.10727e-05	3.969	1846	0
CRX	1.1078e-05	3.969	1847	0
CYB561	1.1078e-05	3.969	1848	0
SDHA	1.11059e-05	3.96814	1849	0
PHF8	1.11393e-05	3.96731	1850	0	Tchem	Epigenetic
TMPO	1.11393e-05	3.96731	1851	0
RAB11FIP3	1.11727e-05	3.96624	1852	0
ISYNA1	1.1189e-05	3.96584	1853	0
PLEK	1.1256e-05	3.96349	1854	0
NKX3-1	1.12734e-05	3.96309	1855	0
NR2F1	1.12784e-05	3.96309	1856	0
ADCK2	1.13459e-05	3.96073	1857	0
HR	1.13911e-05	3.95924	1858	0
SRM	1.14089e-05	3.95879	1859	0	Tchem	Enzyme
H2BC17	1.1425e-05	3.95841	1860	0
IL4R	1.1443e-05	3.95797	1861	1	Tclin	Other
NANOG	1.14568e-05	3.95782	1862	0
RFX1	1.14591e-05	3.95782	1863	0
GAPVD1	1.14772e-05	3.95743	1864	0
ST3GAL1	1.14819e-05	3.95743	1865	0	Tchem	Enzyme
ARHGEF25	1.14933e-05	3.95723	1866	0
PALM	1.15114e-05	3.95677	1867	0
EIF2B2	1.15504e-05	3.95554	1868	0
MORC2	1.15802e-05	3.95489	1869	0
TCF20	1.15802e-05	3.95489	1870	0
IL4	1.15963e-05	3.95451	1871	0
GP1BB	1.16193e-05	3.95389	1872	0
SCAND1	1.16423e-05	3.95326	1873	0
BCAT1	1.16654e-05	3.95263	1874	0	Tchem	Enzyme
CTXN1	1.16885e-05	3.95247	1875	0
DYNC1H1	1.16885e-05	3.95247	1876	0
E2F5	1.16885e-05	3.95247	1877	0
PTPRS	1.17348e-05	3.95098	1878	0	Tchem	Enzyme
TFPT	1.17535e-05	3.95058	1879	0
RPL36	1.17581e-05	3.95058	1880	0
ACP5	1.18046e-05	3.9491	1881	0
BICD2	1.1828e-05	3.94847	1882	0
ACTRT3	1.18514e-05	3.94807	1883	0
PKLR	1.18514e-05	3.94807	1884	0	Tclin	Kinase
GPS1	1.18748e-05	3.94767	1885	0
NR0B2	1.18748e-05	3.94767	1886	0	Tchem	Nuclear Receptor
CRYBG1	1.19218e-05	3.94642	1887	0
NEFM	1.19218e-05	3.94642	1888	0
CXCL8	1.19291e-05	3.94638	1889	1	Tchem	Other
DBF4B	1.19453e-05	3.94602	1890	0
BCL9	1.19644e-05	3.94563	1891	0
THBS1	1.19689e-05	3.94563	1892	1	Tchem	Other
EGR3	1.19999e-05	3.94473	1893	0
ABL2	1.20399e-05	3.94397	1894	0	Tchem	Kinase
METTL21C	1.20399e-05	3.94397	1895	0
MITF	1.20399e-05	3.94397	1896	0	Tchem	Transcription Factor
H4C13	1.20637e-05	3.94358	1897	0
LTB	1.20637e-05	3.94358	1898	0
ITGAL	1.21113e-05	3.94209	1899	0	Tclin	Other
ETV5	1.21591e-05	3.94084	1900	0
PPHLN1	1.21591e-05	3.94084	1901	0
PTK2B	1.2183e-05	3.94022	1902	1	Tclin	Kinase
EML3	1.22866e-05	3.93677	1903	0
PER1	1.23275e-05	3.93555	1904	0
SHF	1.23518e-05	3.93534	1905	0
RPL13A	1.2355e-05	3.93534	1906	0
SKP2	1.23591e-05	3.93534	1907	0
POLH	1.23595e-05	3.93534	1908	0	Tchem	Enzyme
UNC13B	1.23956e-05	3.93436	1909	0
PGR	1.24004e-05	3.93436	1910	1	Tclin	Nuclear Receptor
YDJC	1.24247e-05	3.93373	1911	0
DKK1	1.24491e-05	3.93311	1912	0	Tchem	Other
ATF2	1.24686e-05	3.93265	1913	0
FANCL	1.24767e-05	3.9326	1914	0
HNMT	1.24858e-05	3.93251	1915	1	Tchem	Enzyme
ZFPM1	1.25237e-05	3.93142	1916	0
LGR5	1.25471e-05	3.93106	1917	0
USP13	1.25471e-05	3.93106	1918	0	Tchem	Enzyme
SNTA1	1.2579e-05	3.93019	1919	0
DTD1	1.25964e-05	3.92982	1920	0
CAMK2G	1.26159e-05	3.92937	1921	0	Tchem	Kinase
CORO1C	1.26458e-05	3.92879	1922	0
MBD1	1.26458e-05	3.92879	1923	0
FMC1	1.26705e-05	3.92839	1924	0
SUPT16H	1.26705e-05	3.92839	1925	0
PDHA1	1.27202e-05	3.92692	1926	0
TNS3	1.277e-05	3.92545	1927	0
DOCK10	1.282e-05	3.92398	1928	0
TMEM259	1.28702e-05	3.92251	1929	0
TRERF1	1.2877e-05	3.9225	1930	0
TFF2	1.28953e-05	3.92211	1931	0
RNF138	1.29525e-05	3.92041	1932	0
SOD1	1.29963e-05	3.91917	1933	1	Tchem	Enzyme
PRKD3	1.30471e-05	3.9177	1934	0	Tchem	Kinase
SETDB1	1.31235e-05	3.91539	1935	0
ELK1	1.31491e-05	3.91499	1936	0
H3-3A	1.31491e-05	3.91499	1937	0
NPR1	1.31747e-05	3.91437	1938	0	Tclin	Kinase
NCR2	1.32004e-05	3.91375	1939	0
CLK4	1.32518e-05	3.91251	1940	0	Tchem	Kinase
PLEKHG2	1.32518e-05	3.91251	1941	0
POLL	1.32602e-05	3.91246	1942	0
CLEC17A	1.33293e-05	3.91046	1943	0
DYNC1LI1	1.33351e-05	3.91046	1944	0
HLA-DRB1	1.33811e-05	3.90919	1945	0	Tchem	Other
CTSS	1.33941e-05	3.90899	1946	0	Tchem	Enzyme
LMNB1	1.34128e-05	3.90861	1947	0
DENND1C	1.34332e-05	3.90839	1948	0
ZNF300	1.34332e-05	3.90839	1949	0
PPP2R5A	1.34592e-05	3.90777	1950	0	Tchem	Enzyme
PTPRC	1.35204e-05	3.90603	1951	0	Tchem	Enzyme
ATP5F1D	1.35378e-05	3.90569	1952	0
NR1I2	1.35692e-05	3.90491	1953	1	Tchem	Nuclear Receptor
SLC7A5	1.35903e-05	3.90445	1954	0	Tchem	Transporter
C8orf37	1.36167e-05	3.90406	1955	0
PDCD4	1.36167e-05	3.90406	1956	0	Tchem	Other
MED1	1.36431e-05	3.90344	1957	0
SMARCA2	1.3696e-05	3.90198	1958	0	Tchem	Epigenetic
HMGN5	1.3749e-05	3.90052	1959	0
C17orf99	1.38023e-05	3.89937	1960	0
H2BC15	1.38023e-05	3.89937	1961	0
XIAP	1.38066e-05	3.89937	1962	1	Tchem	Enzyme
SHPRH	1.3825e-05	3.89901	1963	0
FDXR	1.38825e-05	3.89743	1964	0
TBL3	1.39094e-05	3.89681	1965	0
ARHGAP19	1.39266e-05	3.89664	1966	0
IL9	1.39362e-05	3.89664	1967	0
WASF1	1.39362e-05	3.89664	1968	0
MST1R	1.39901e-05	3.89518	1969	1	Tchem	Kinase
CTNNA1	1.40442e-05	3.89395	1970	0
HOXC8	1.40442e-05	3.89395	1971	0
PIK3IP1	1.40713e-05	3.89333	1972	0
PCYOX1	1.40984e-05	3.89272	1973	0
CASP2	1.41256e-05	3.89232	1974	0	Tchem	Enzyme
TFF1	1.41256e-05	3.89232	1975	1
RPL6	1.41352e-05	3.89225	1976	0
MPZ	1.41528e-05	3.89214	1977	0
TRIM41	1.41528e-05	3.89214	1978	0
AQP3	1.42348e-05	3.89029	1979	0	Tchem	Other
CDX2	1.42348e-05	3.89029	1980	0
HES7	1.42348e-05	3.89029	1981	0
NEIL1	1.42622e-05	3.88968	1982	0
FGF7	1.42773e-05	3.88943	1983	0
PDIK1L	1.42897e-05	3.88928	1984	0
MSLN	1.43172e-05	3.8887	1985	0
NCKAP5L	1.43328e-05	3.8887	1986	0
HLTF	1.43429e-05	3.8887	1987	0
BAX	1.43447e-05	3.8887	1988	0	Tchem	Other
SPTBN1	1.43447e-05	3.8887	1989	0
OSBP2	1.44e-05	3.88725	1990	0
DUSP13	1.44276e-05	3.88685	1991	0
SPZ1	1.44276e-05	3.88685	1992	0
EMX2	1.44554e-05	3.88642	1993	0
CGAS	1.44566e-05	3.88642	1994	0	Tchem	Enzyme
CD19	1.44693e-05	3.88626	1995	0	Tclin	Other
FCMR	1.44831e-05	3.88606	1996	0
SSBP4	1.4498e-05	3.88605	1997	0
TMED9	1.4498e-05	3.88605	1998	0
[truncated: 15,918 more rows]

[truncated: 2 more sheets: Table_S10, Table_S11]
